# Supplementary material for: A Systems Biology Approach Uncovers Cellular Strategies Used by Methylobacterium extorquens AM1 During the Switch from Multi- to Single-Carbon Growth
Source: PLoS One. 2010 Nov 24;5(11):e14091. doi: 10.1371/journal.pone.0014091 (PMC2991311; doi:10.1371/journal.pone.0014091)
Supplement: Supplementary Table S1 — Gene expression data for cellular processes that significantly changed during the transition from succinate to methanol growth. (0.96 MB XLS) [file pone.0014091.s002.xls]

## Sheet: Sheet1
Time point arrays: Set 1 is the average of two technical duplicates (dye swap), Set 2 is a second biological replicate and the average of two technical duplicates (dye swap).
The Carbon Starvation arrays are the average of two technical duplicates (dye swap) where cells were transferred from the chemostat to a flask and incubated without carbon for 30 min.
LogPval is the log of the p-value
Adj columns: Adj stands for adjusted. A time zero sample was used for comparison to all time points and was harvested directly from the chemostat before methanol addition. To control for expression changes that occurred due to flask transfer before methanol addition, a time zero chemostat sample was compared to a time zero flask transfer sample (cells transferred to a flask and then harvested). T…
MAGE desination colums refer to the published gene designations (Vuilleumier et al, 2009) for Methylobacterium extorquens AM1 publically available on the MaGe website: https://www.genoscope.cns.fr/agc/microscope/about/collabprojects.php?P_id=26 MaGe designations highlighted in pink indicate that the gene is found on a plasmid, higlighted in blue that the gene is found on chromosome 2/the mega-pla…
RMQ2002 and RMQ2007 gene designations (from ERGO-not public) are included for comparison to past publications where RMQ designations were presented
Inv fold change stands for inverse fold change
							0 min flask vs 0 min chemostat											10 min flask vs 0 min chemostat											30 min flask vs 0 min chemostat											60 min flask vs 0 min chemostat
Process	RMQ2002 Designation	RMQ2007 Designation	MaGe Designation	Gene Designation	Predicted Function	SET1:	T=0 LogRatio	AdjT=0 LogRatio	T=0 LogPVal	T=0 gProcessed	T=0 rProcessed	T=0 gMean	T=0 rMean	T=0 Fold	AdjT=0 Fold	T=0 Inv Fold	AdjT=0 Inv Fold	T=10 LogRatio	AdjT=10 LogRatio	T=10 Log Pval	T=10 gProcessed	T=10 rProcessed	T=10 gMean	T=10 rMean	T=10 Fold Change	AdjT=10 Fold Change	T=10 Inv Fold Change	AdjT=10 Inv Fold Change	T=30 LogRatio	AdjT=30 LogRatio	T=30 LogPVal	T=30 gProcessed	T=30 rProcessed	T=30 gMean	T=30 rMean	T=30 Fold Change	AdjT=30 Fold Change	T=30 Inv Fold Change	AdjT=30 Inv Fold Change	T=60 LogRatio	AdjT=60 LogRatio	T=60 LogPVal	T=60 gProcessed	T=60 rProcessed	T=60 gMean	T=60 rMean	T=60 Fold Change	AdjT=60 Fold Change	T=60 Inv Fold Change
Flagellar Biosynthesis						Adj=adjusted
	RMQ01968		META1_3258	flgA	Flagella basal body P ring formation protein		-0.15282	0	-1.21528	365.393	256.532	173.142	121.4	0.703364	1	1.42174	1	-0.116487	0.0363325	-0.685411	343.679	261.33	263.872	119.067	0.764738	1.08726	1.30764	0.919745	-0.714221	-0.561401	-4.05114	408.736	78.0601	151.287	67.4034	0.193099	0.274536	5.1787	3.64251	-0.160158	-0.00733799	-1.79635	358.596	247.861	169.852	122.221	0.69158	0.983246	1.44596
	RMQ05511		META1_0446	flgA	Flagella basal body P ring formation protein		-0.0118001	0	-0.111114	1780.16	1732.09	646.066	497.541	0.973195	1	1.02754	1	-0.0677783	-0.0559782	-0.699885	1841.99	1574.84	1263.01	433.179	0.855503	0.879067	1.1689	1.13757	-0.299731	-0.287931	-6.06919	2097.45	1046.15	579.241	305.591	0.501497	0.51531	1.99403	1.94058	-0.00565832	0.0061418	-0.0781868	2190.47	2159.71	807.304	634.749	0.987056	1.01424	1.01311
	RMQ07969		META1_2728	flgB	Flagellar basal-body rod protein		-0.037155	0	-0.400886	4146.98	3807.92	1441.53	989.936	0.918032	1	1.08929	1	0.018299	0.055454	-0.234932	3924.76	4095.7	2528.32	1027.24	1.04304	1.1362	0.95874	0.880128	-0.324505	-0.28735	-8.25208	5623.96	2666.82	1421.16	691.222	0.473691	0.516	2.11108	1.93798	0.142857	0.180012	-2.36792	3910.59	5433.21	1393.93	1499.39	1.3895	1.5136	0.719685
	RMQ05514		META1_0443	flgB	Flagellar basal-body rod protein		-0.0892365	0	-1.13853	4740.4	3859.6	1648.32	1011.41	0.814261	1	1.22811	1	-0.113981	-0.0247443	-1.62994	4945.94	3805.92	3228.51	959.783	0.769165	0.944617	1.30011	1.05863	-0.557346	-0.46811	-16.8881	6195.07	1708.7	1619.67	455.88	0.277111	0.340322	3.60866	2.93839	0.0970034	0.18624	-1.29831	4868.17	6087.21	1732.75	1670.56	1.25027	1.53546	0.799828
	RMQ01540		META1_2727	flgC	Flagellar basal-body rod protein		-0.0995121	0	-1.34603	5418.62	4321.71	1882.41	1132.27	0.795386	1	1.25725	1	-0.0633251	0.036187	-0.699801	5552.99	4791.86	3730.43	1195.47	0.864321	1.08689	1.15698	0.920053	-0.399432	-0.29992	-11.2281	6955.92	2757.27	1834	704.215	0.398629	0.50128	2.5086	1.99489	0.0616594	0.161171	-0.676873	5916.06	6814.57	2107.76	1876.23	1.15255	1.44934	0.867642
	RMQ06005		META1_4484	flgD	Basal-body rod modification protein		-0.171275	0	-3.05246	2180.01	1472.1	776.851	422.751	0.674101	1	1.48346	1	-0.13644	0.0348345	-2.01292	2004.71	1465.32	1291.89	402.705	0.730398	1.08351	1.36912	0.922923	-0.588564	-0.417289	-15.4013	2486.27	641.733	669.404	206.107	0.257891	0.38257	3.87761	2.6139	-0.150265	0.0210097	-2.52389	2088.65	1479.93	760.533	451.67	0.707513	1.04957	1.4134
	RMQ04822		META1_0513	flgD	Basal-body rod modification protein		0.00900654	0	-0.0905748	832.755	850.512	324.746	271.643	1.02095	1	0.979475	1	-0.121324	-0.130331	-1.09129	790.871	600.089	539.426	200.233	0.756268	0.740746	1.32228	1.34999	-0.794905	-0.803912	-13.8948	1100.28	177.199	316.578	96.5564	0.160359	0.157068	6.23599	6.36666	-0.0204785	-0.0294851	-0.430773	818.64	783.626	323.942	265.768	0.953941	0.934362	1.04828
	RMQ06410		META1_0508	flgE	Flagellar hook protein		-0.0198683	0	-0.645607	5094.39	4876.92	1752.13	1237.46	0.955297	1	1.04679	1	-0.146643	-0.126775	-2.68654	6783.55	4886.51	4372.38	1185.99	0.713439	0.746835	1.40166	1.33898	-0.752274	-0.732406	-22.6094	7137.16	1265.05	1790.02	360.595	0.176899	0.18518	5.65293	5.40015	0.0805949	0.100463	-1.10995	6467.43	7786.98	2268.95	2111.22	1.20391	1.26027	0.830625
	RMQ07589		META1_0724	flgE	Flagellar hook protein		-0.135652	0	-2.26142	2455.59	1785.87	846.235	505.251	0.731725	1	1.36663	1	-0.0196729	0.115979	-0.815758	2783.64	2661.34	1747.68	681.958	0.955712	1.30611	1.04634	0.765633	-0.491928	-0.356276	-13.5029	3358.39	1083.11	871.712	317.254	0.32216	0.440275	3.10404	2.27131	-0.021838	0.113814	-0.649462	2802.85	2649.06	992.928	763.828	0.950959	1.29961	1.05157
	RMQ00166		META1_3260	flgF	Flagellar basal-body rod protein		-0.10104	0	-0.529529	258.314	204.724	135.046	111.212	0.792428	1	1.26194	1	0.169899	0.27094	-0.986852	250.928	373.246	199.065	148.539	1.47877	1.86612	0.676239	0.535871	-0.558065	-0.457024	-3.98073	358.462	99.0879	134.964	74.537	0.276653	0.349121	3.61464	2.86434	0.0123042	0.113344	-0.0635256	289.933	298.484	145.665	138.145	1.02874	1.29821	0.972066
	RMQ12651		META1_0506	flgF	Flagellar basal-body rod protein		-0.0183881	0	-0.18511	1214.75	1165.51	451.658	355.794	0.958557	1	1.04324	1	-0.125655	-0.107267	-1.5491	1219.74	912.603	831.709	276.665	0.748764	0.781148	1.33553	1.28017	-0.521889	-0.5035	-11.243	1670.14	503.665	459.995	174.603	0.300685	0.313689	3.32574	3.18787	-0.0787994	-0.0604113	-0.929152	1410.07	1175.24	528.591	375.032	0.834066	0.870139	1.19895
	RMQ00600		META1_0447	flgG	Flagellar basal-body rod protein		-0.112799	0	-1.67841	3678.12	2839.48	1282.4	751.642	0.771261	1	1.29658	1	-0.257937	-0.145138	-5.91775	5302.18	2929.99	3392.66	751.186	0.552157	0.715915	1.81108	1.39681	-0.793475	-0.680676	-22.7397	4649.2	740.488	1231.76	239.95	0.160888	0.208605	6.21548	4.79376	0.0132479	0.126047	-0.110987	5206.24	5367.82	1847.82	1482.61	1.03097	1.33674	0.969956
	RMQ07196		META1_0450	flgH	Flagellar L-ring protein		-0.0731895	0	-0.830127	1561	1321.87	573.646	384.337	0.84491	1	1.18356	1	-0.257484	-0.184295	-4.98097	1694.94	935.982	1157.74	279.185	0.552734	0.654192	1.80919	1.5286	-0.941789	-0.868599	-20.9422	2141.84	245.741	570.881	111.921	0.114344	0.135332	8.74558	7.38923	-0.0245034	0.0486862	-0.216217	1719.35	1625.35	630.5	493.478	0.945141	1.11863	1.05804
	RMQ11328		META1_3257	flgH	Flagellar L-ring protein		-0.179588	0	-3.43926	1979.68	1298	684.684	382.341	0.661321	1	1.51213	1	-0.1995	-0.0199125	-3.51997	1906.64	1205.54	1227.22	338.235	0.631684	0.955185	1.58307	1.04692	-0.691449	-0.511861	-17.6187	2361.76	480.313	634.706	162.397	0.203494	0.307708	4.91415	3.24983	-0.174975	0.0046132	-3.37144	1919.57	1280.2	688.77	398.815	0.668383	1.01068	1.49615
	RMQ01263		META1_3252	flgI	Flagellar P-ring protein		-0.0191197	0	-0.343055	1170.07	1119.71	441.332	346.166	0.95693	1	1.04501	1	0.131105	0.150225	-1.77444	1168.23	1574.52	820.453	438.558	1.3524	1.41327	0.739426	0.707579	-0.310599	-0.291479	-5.88693	1748.19	855.558	470.998	264.532	0.489104	0.511118	2.04455	1.9565	0.0701945	0.0893142	-0.84272	1311.08	1537.28	498.98	475.492	1.17542	1.22833	0.850757
	RMQ05510		META1_0448	flgI	Flagellar P-ring protein		-0.00575533	0	-0.142899	1373.19	1348.89	491.984	406.62	0.986835	1	1.01334	1	-0.0602842	-0.0545288	-0.576237	1554.9	1353.28	1043.13	377.083	0.870394	0.882005	1.14891	1.13378	-0.373551	-0.367796	-7.6657	1770.35	748.307	485.901	232.454	0.423106	0.42875	2.36347	2.33236	-0.0254021	-0.0196467	-0.217565	1952.22	1843.07	708.065	567.04	0.943187	0.95577	1.06023
	RMQ06272		META1_0518	flgJ	Flagellar protein flgJ		-0.0272395	0	-0.248581	3790.49	3555.58	1314	944.67	0.939205	1	1.06473	1	-0.170312	-0.143073	-2.99223	3638.71	2461.04	2410.03	640.624	0.675597	0.719328	1.48017	1.39019	-0.627612	-0.600372	-18.6211	4805.62	1132.28	1236.93	327.098	0.235715	0.250973	4.2424	3.98449	0.0298927	0.0571322	-0.281215	3756.26	4022.69	1341.51	1128.31	1.07125	1.1406	0.933485
	RMQ12652		META1_0509	flgK	flagellar hook assoc prot		-0.0761815	0	-1.03441	2338.39	1954.34	849.75	550.742	0.839137	1	1.1917	1	-0.209687	-0.133506	-4.04073	2288.98	1401.57	1604.96	388.019	0.617039	0.73535	1.62064	1.3599	-0.90397	-0.827788	-23.2651	3025.5	373.957	817.061	139.185	0.124747	0.148666	8.01622	6.72649	-0.116857	-0.0406754	-1.78707	2345.95	1781.81	865.703	534.471	0.764088	0.910594	1.30875
	RMQ08444		META1_4079	flgK	flagellar hook assoc prot		-0.116354	0	-1.85111	5626.93	4297.03	1922.61	1108.01	0.764973	1	1.30724	1	-0.330238	-0.213884	-8.6574	6586.55	3095.2	4286.24	779.867	0.467479	0.611105	2.13913	1.63638	-0.550567	-0.434213	-16.8565	7929.27	2234.97	2004.65	593.711	0.281471	0.367949	3.55277	2.71777	-0.203877	-0.0875228	-4.27489	6678.17	4159.56	2320.72	1154.18	0.62535	0.81748	1.5991
	RMQ06408		META1_0510	flgL	flagellar hook assoc prot		-0.0616547	0	-0.829338	2820.79	2434.74	971.853	664.026	0.867753	1	1.1524	1	-0.145741	-0.0840863	-2.40196	2800.54	2005.43	1792.02	526.372	0.714923	0.823974	1.39875	1.21363	-0.832535	-0.77088	-22.5528	3602.2	530.246	926.894	175.816	0.14705	0.16948	6.80041	5.90039	-0.0365298	0.0251249	-0.644882	2769.35	2547.54	990.469	728.481	0.919327	1.05956	1.08775
	RMQ01539	RMQ15611	META1_2726	fliE	Flagellar hook-basal body complex protein		-0.0514442	0	-0.625844	3303.82	2933.97	1182.46	792.84	0.888307	1	1.12574	1	-0.00479044	0.0466537	-0.321076	3449.45	3399.13	2332.14	870.716	0.98903	1.11341	1.01109	0.898145	-0.354373	-0.302929	-8.99854	3976.88	1753.85	1048.36	470.988	0.442208	0.497819	2.26138	2.00876	-0.022853	0.0285912	-0.204682	3688.44	3500.47	1329.05	996.718	0.94874	1.06805	1.05403
	RMQ01442		META1_0454	fliF	Flagellar M-ring protein		0.0067684	0	-0.378919	1222.86	1240.82	448.758	369.05	1.01571	1	0.984536	1	-0.0424292	-0.0491976	-0.542085	1832.42	1660.06	1171.35	453.442	0.906924	0.892899	1.10263	1.11995	-0.489366	-0.496134	-11.2078	1954.03	631.669	512.79	208.516	0.324067	0.319055	3.08579	3.13425	0.111413	0.104645	-1.59512	1851.06	2387.57	673.483	706.784	1.29245	1.27246	0.773725
	RMQ06375		META1_0464	fliG	Flagellar motor switch protein		0.0109397	0	-0.199361	542.987	556.659	229.681	200.328	1.02551	1	0.975125	1	-0.0733437	-0.0842833	-0.430156	532.248	449.804	381.207	163.933	0.84461	0.823601	1.18398	1.21418	-0.586	-0.59694	-7.59055	713.354	185.055	223.089	95.8209	0.259418	0.252965	3.85479	3.95312	0.119784	0.108845	-1.5556	529.943	700.064	228.556	246.582	1.3176	1.28483	0.758954
	RMQ07197		META1_0451	fliL	Flagellar basal body-associated protein		-0.0418947	0	-0.489508	2320.04	2103	840.254	589.049	0.908041	1	1.10127	1	-0.183216	-0.141321	-3.20103	2355.07	1540.19	1633.27	418.481	0.655819	0.722235	1.52481	1.38459	-0.876775	-0.83488	-22.3226	2890.48	382.558	773.222	144.08	0.132808	0.146258	7.52965	6.83723	-0.0163308	0.0255639	-0.168702	2396.39	2302.48	884.032	673.478	0.963095	1.06063	1.03832
	RMQ07740		META1_3261	fliL	Flagellar basal body-associated protein		-0.0491161	0	-0.497284	3433.04	3068.11	1202.97	829.558	0.893067	1	1.11974	1	-0.0191804	0.0299357	-0.166129	3203.89	3064.4	2130.08	792.691	0.956796	1.07136	1.04515	0.933393	-0.445959	-0.396843	-12.365	4261.25	1525.96	1096.64	427.028	0.35813	0.401012	2.79228	2.49369	0.0169559	0.066072	-0.232604	3262.68	3385.54	1163.44	964.419	1.03981	1.16432	0.96171
	RMQ06378		META1_0468	fliM	Flagellar motor switch protein		-0.0694986	0	-0.569435	557.898	475.731	234.674	178.605	0.852121	1	1.17354	1	-0.202793	-0.133294	-1.54409	511.223	321.562	385.414	129.461	0.626913	0.735709	1.59512	1.35923	-0.636346	-0.566847	-7.8632	670.581	154.825	212.055	84.7873	0.231023	0.271115	4.32858	3.68848	0.0251132	0.0946118	-0.19555	504.089	533.549	219.833	202.954	1.05953	1.2434	0.943815
	RMQ07739		META1_3262	fliM	Flagellar motor switch protein		-0.0439084	0	-0.454797	2072.73	1871.26	750.834	527.968	0.90384	1	1.10639	1	0.0455771	0.0894855	-0.47	1931.87	2129.62	1367.38	555.608	1.11065	1.22881	0.900374	0.813794	-0.297077	-0.253168	-6.45057	2821.7	1413.73	760.843	397.516	0.504572	0.558254	1.98188	1.7913	0.137213	0.181121	-2.24839	2050.93	2809.34	759.806	820.128	1.37155	1.51747	0.7291
	RMQ03330		META1_4603	fliN	Flagellar motor switch protein		-0.0535917	0	-0.521336	724.775	641.909	288.703	217.243	0.883911	1	1.13134	1	-0.0944842	-0.0408926	-0.663578	651.397	529.394	453.869	180.18	0.804481	0.910138	1.24304	1.09873	-0.587946	-0.534355	-9.56332	955.86	246.702	282.593	119.096	0.258258	0.292177	3.8721	3.42259	-0.138972	-0.0853805	-2.24352	713.878	520.392	285.56	195.729	0.726152	0.821523	1.37712
	RMQ06034	RMQ16205	META1_4479	fliN	Flagellar motor switch protein		-0.0601546	0	-0.647112	4051.07	3527.22	1410.91	938.168	0.870654	1	1.14856	1	-0.145039	-0.0848842	-2.33702	4041.47	2895.2	2681.86	738.891	0.71608	0.822462	1.39649	1.21586	-0.438115	-0.37796	-12.4159	4943.45	1804.11	1289.88	474.299	0.364657	0.418832	2.7423	2.38759	-0.000850284	0.0593043	-0.0188713	4097.47	4089.51	1465.74	1148.55	0.998044	1.14632	1.00196
	RMQ01682		META1_0465	fliN	Flagellar motor switch protein		0.0304855	0	-0.298956	3367.55	3606.58	1205.96	952.087	1.07272	1	0.932211	1	0.0764355	0.04595	-0.897731	3954.01	4718.16	2704.65	1159.43	1.19244	1.1116	0.838619	0.899601	-0.248316	-0.278801	-5.33241	4326.63	2435.6	1131.92	645.542	0.564526	0.526258	1.7714	1.90021	0.0996523	0.0691668	-1.34701	4457.41	5602.78	1613.35	1524.1	1.25792	1.17265	0.794964
	RMQ02600		META1_0452	fliP	Flagellar biosynthetic protein		-0.0881672	0	-1.11637	1533.63	1259.86	555.282	388.617	0.816268	1	1.22509	1	-0.331039	-0.242872	-7.57888	1920.45	895.212	1307.61	275.77	0.466618	0.571647	2.14308	1.74933	-0.811766	-0.723599	-18.66	2003.95	308.419	550.99	127.77	0.154253	0.188974	6.48285	5.29175	-0.0892474	-0.00108019	-1.17051	2076	1689.33	762.944	519.1	0.81424	0.997516	1.22814
	RMQ04821		META1_0514	fliQ	Flagellar biosynthetic protein		-0.117797	0	-1.22243	593.309	452.213	249.206	171.655	0.762436	1	1.31159	1	-0.490793	-0.372996	-5.36224	607.044	197.377	420.674	101.023	0.323003	0.423646	3.09594	2.36046	-0.83814	-0.720343	-11.0858	772.962	113.604	239.388	73.2633	0.145164	0.190396	6.88874	5.25222	-0.179725	-0.0619286	-2.79309	578.802	382.647	239.72	160.907	0.661111	0.867104	1.5126
	RMQ07968		META1_2725	fliQ	Flagellar biosynthetic protein		0.0945924	0	-1.37133	13627.4	16963.5	4736.17	4298.88	1.24335	1	0.80428	1	-0.215183	-0.309776	-4.53857	24017.2	14616.5	16018.1	3459.09	0.609279	0.490032	1.64128	2.04068	-0.600598	-0.69519	-18.8071	17413.5	4348.75	4475.53	1125.68	0.250843	0.201748	3.98655	4.95667	-0.593563	-0.688156	-18.6875	25912.5	6576.96	9333.35	1800.21	0.254939	0.205043	3.9225
	RMQ06274	RMQ00274	META1_4207	fliR	Flagellar biosynthetic protein		-0.0891659	0	-0.490141	279.477	227.677	143.107	114.364	0.814393	1	1.22791	1	-0.262553	-0.173387	-1.29287	336.99	184.26	246.977	103.294	0.54632	0.670831	1.83043	1.49069	-0.597826	-0.50866	-3.70697	396.435	102.313	144.35	79.8509	0.252449	0.309985	3.96119	3.22597	-0.00458471	0.0845812	-0.0239855	351.092	347.361	164.521	151.364	0.989499	1.21501	1.01061
	RMQ06810		META1_0584	flhA	flagellar export protein		-0.0611845	0	-0.509843	619.968	538.43	255.412	195.351	0.868591	1	1.15129	1	0.0540845	0.115269	-0.412041	806.039	912.548	561.567	277.928	1.13262	1.30397	0.882908	0.766886	-0.485597	-0.424412	-6.46211	852.235	275.548	265.828	123.303	0.326891	0.376347	3.05912	2.65713	0.0178521	0.0790366	-0.136437	821.814	856.618	329.156	287.624	1.04196	1.1996	0.959727
	RMQ06809	RMQ06810	META1_0584	flhA	flagellar export protein		0.0897836	0	-0.874574	516.32	634.78	223.252	220.478	1.22966	1	0.813236	1	0.236565	0.146781	-2.89587	478.537	823.165	353.309	258.384	1.72411	1.40211	0.580009	0.713212	-0.329527	-0.419311	-4.26768	732.812	343.021	226.945	136.91	0.468245	0.380793	2.13564	2.6261	0.135276	0.0454924	-1.92993	509.149	692.802	223.969	246.667	1.36545	1.11043	0.732359
	RMQ00482		META1_2723	flhB	Flagellar biosynthetic protein		-0.0581032	0	-0.590824	1202.62	1053.56	450.2	322.474	0.87483	1	1.14308	1	-0.227438	-0.169335	-3.76527	1400.35	835.438	975.713	254.537	0.592327	0.677119	1.68826	1.47685	-0.291306	-0.233202	-5.30363	1586.15	809.805	446.648	249.243	0.511322	0.584518	1.95571	1.71081	-0.0622831	-0.00417984	-0.677471	1653.03	1431.66	611.468	448.641	0.866397	0.990422	1.15421
	RMQ06407	RMQ15955	META1_0511	flaF	Flagellar biosynthetic protein		-0.018073	0	-0.172251	5333.56	5106.26	1829.22	1324.57	0.959249	1	1.04248	1	-0.0990435	-0.0809705	-1.33358	5141.02	4096.79	3355.61	1027.84	0.79608	0.829907	1.25616	1.20495	-0.703267	-0.685194	-21.3832	6844.97	1354.34	1751.64	379.798	0.198031	0.206446	5.04971	4.84388	0.0377727	0.0558456	-0.374203	5467.15	5962.55	1939.48	1635.14	1.09087	1.13722	0.9167
Ribosomal and Associated proteins
	RMQ05503		META1_4386	rplA	50S ribosomal subunit protein L1		0.081315	0	-0.997589	11613.6	14004.4	3988.54	3524.4	1.20591	1	0.829249	1	-0.207601	-0.288916	-4.25559	11988.6	7437.15	7799.44	1806.51	0.620011	0.514143	1.61288	1.94498	-1.02776	-1.10907	-28.4212	16461.9	1579.98	4088.3	402.176	0.0938083	0.0777904	10.66	12.8551	-0.804365	-0.88568	-24.5884	11229	1766.66	3914.98	515.043	0.156904	0.130113	6.3733
	RMQ07406		META1_2156	rplB	50S ribosomal subunit protein L2		-0.073991	0	-1.10026	116814	97263.6	38199.9	24495.1	0.843352	1	1.18574	1	-0.188681	-0.11469	-3.82157	117590	76054.9	72729.4	17633.1	0.647618	0.767909	1.54412	1.30224	-1.43588	-1.36189	-32.6211	155017	5681.21	37524.7	1480.08	0.0366535	0.0434617	27.2825	23.0088	-1.12718	-1.05319	-29.9737	114418	8384.03	39085.5	2267.32	0.0746138	0.0884728	13.4024
	RMQ00685		META1_2153	rplC	50S ribosomal subunit protein L3		-0.0263774	0	-0.810515	53368.1	49949.4	17765.4	12279.5	0.941071	1	1.06262	1	-0.158977	-0.1326	-2.9977	79601.9	55282.6	49771.5	12719.6	0.693462	0.736885	1.44204	1.35706	-1.63695	-1.61057	-33.5392	72484.3	1674.48	17884.6	470.755	0.0230703	0.024515	43.3457	40.7914	-1.25355	-1.22718	-31.3017	80987.4	4474.6	27921.9	1241.42	0.0557758	0.0592684	17.9289
	RMQ11543		META1_2154	rplD	50S ribosomal subunit protein L4		-0.0425843	0	-0.583234	69815.9	63086	23390.1	15600.9	0.9066	1	1.10302	1	-0.142928	-0.100344	-2.51557	72005.5	51663.3	44420	12018	0.719568	0.793699	1.38972	1.25992	-1.67073	-1.62815	-33.6554	94508.8	2018.35	23124.7	533.304	0.0213437	0.0235426	46.8522	42.4762	-1.31301	-1.27042	-31.7836	74360.5	3595.42	25749.3	993.346	0.04864	0.053651	20.5592
	RMQ09268		META1_2180	rplE	50S ribosomal subunit protein L5		-0.0604589	0	-0.946888	149266	128361	48909	32171.3	0.870044	1	1.14937	1	-0.794302	-0.733843	-24.2866	140895	22279.5	82400.9	5266.79	0.160582	0.184568	6.22733	5.41805	-1.55474	-1.49428	-33.2032	195648	5482.96	47192.6	1388.44	0.0278778	0.0320419	35.8708	31.2092	-1.15787	-1.09741	-30.3376	158528	10982.2	54990.4	2895.84	0.0695232	0.0799077	14.3837
	RMQ09266		META1_2177	rplF	50S ribosomal subunit protein L6		-0.0258995	0	-0.611705	167647	156773	55401.5	39197.6	0.942108	1	1.06145	1	-0.57618	-0.550281	-18.0763	168640	44233.4	99698.6	10477.4	0.26535	0.281656	3.7686	3.55043	-1.52623	-1.50034	-33.0676	227341	6722.64	52992.8	1752.1	0.0297691	0.0315984	33.5919	31.6472	-1.14617	-1.12027	-30.2446	179804	12710.5	61748.5	3458.49	0.0714212	0.0758101	14.0014
	RMQ08264		META1_4321	rplI	50S ribosomal protein L9		-0.0270284	0	-0.637376	38364.8	36293.4	13149.9	8722.56	0.939662	1	1.06421	1	-0.290827	-0.263799	-7.30626	40968.3	21021.6	26002.5	4847.18	0.511886	0.544755	1.95356	1.83569	-1.03086	-1.00383	-28.6539	49049.5	4610.78	11938.2	1122.08	0.0931406	0.0991214	10.7365	10.0886	-0.824786	-0.797758	-25.0038	40581.2	6062.26	14119.3	1614.59	0.149697	0.15931	6.68015
	RMQ08865		META1_4403	rplJ	50S ribosomal subunit protein L10		0.103023	0	-5.22048	206263	257444	64972.6	60282	1.26772	1	0.788819	1	0.0755154	-0.0275072	-1.68581	185929	215479	104358	51154	1.18991	0.938626	0.840397	1.06539	-0.427743	-0.530766	-12.6586	319970	118790	64952.5	37976.6	0.373471	0.294601	2.67758	3.39442	-0.129314	-0.232336	-2.05862	192798	145232	64979.9	42136.8	0.742483	0.585684	1.34683
	RMQ05504		META1_4385	rplK	50S ribosomal protein L11		0.0211032	0	-0.425413	41315.6	43212.9	13866.8	10712.4	1.04979	1	0.95257	1	-0.336577	-0.357681	-9.0571	42127.3	19603.3	27659.4	4450.75	0.460705	0.438853	2.17059	2.27867	-1.20076	-1.22186	-30.7941	54475.1	3449.06	13490.2	862.436	0.062986	0.0599986	15.8765	16.6671	-0.927375	-0.948478	-27.1179	42346.8	4994.47	14771.8	1358.97	0.118202	0.112596	8.46009
	RMQ05215		META1_4404	rplL	50S ribosomal subunit protein L7/L12		0.281318	0	-7.00737	44412.8	84899	15570.2	21579	1.91125	1	0.523218	1	0.191954	-0.0893638	-4.00156	40653.4	62714.9	28234.7	14775.3	1.5558	0.814022	0.642756	1.22847	-0.421537	-0.702854	-12.3651	79566.2	29635.8	18079.1	7791.61	0.378847	0.198219	2.63959	5.04492	-0.128056	-0.409374	-2.03332	42988.2	31935.5	15476.6	8475.05	0.744636	0.389607	1.34294
	RMQ00914		META1_2739	rplM	50S ribosomal subunit protein L13		-0.0493081	0	-0.509056	62463.6	55797.2	21414.4	13955.5	0.892733	1	1.12016	1	-0.529536	-0.480227	-16.5132	64907.6	19180.2	42452.3	4488.37	0.295437	0.330958	3.38482	3.02153	-1.11133	-1.06202	-29.8583	85749.1	6641.31	21036.1	1697.89	0.0773876	0.0866921	12.922	11.5351	-1.05436	-1.00505	-29.1412	70284.5	6200.79	24908.3	1687.46	0.0882351	0.0988438	11.3334
	RMQ09269		META1_2182	rplN	50S ribosomal subunit protein L14		-0.0936556	0	-1.26992	145176	116386	47961	29669.1	0.806017	1	1.24067	1	-0.947584	-0.853928	-27.5025	153988	17335	95825.4	4123.15	0.112828	0.139982	8.86306	7.14378	-1.61409	-1.52043	-33.4601	185942	4512.15	44433.6	1195.06	0.0243172	0.0301696	41.1231	33.1459	-1.19461	-1.10096	-30.7654	152404	9636.77	52262.5	2666.06	0.063883	0.0792576	15.6536
	RMQ09262		META1_2173	rplO	50S ribosomal protein L15		0.00420499	0	-0.484737	79350.6	79976.6	27721.9	20122.7	1.00973	1	0.990364	1	-0.321364	-0.325569	-8.44723	87352.5	41752.2	56765.4	9959.51	0.477129	0.472532	2.09587	2.11626	-1.38473	-1.38893	-32.3057	114933	4727.42	27504.8	1260.07	0.0412357	0.0408384	24.2508	24.4868	-1.04961	-1.05381	-29.0744	86830.1	7756.62	30731.5	2133.59	0.089206	0.0883464	11.21
	RMQ07410		META1_2160	rplP	50S ribosomal subunit protein L16		-0.0422544	0	-0.408118	77602.3	70403.9	26189.6	17801.9	0.907289	1	1.10218	1	-0.150071	-0.107816	-2.54144	72074.1	51016	46683.8	11970.4	0.707831	0.78016	1.41277	1.28179	-1.13599	-1.09374	-30.1155	105191	7670.84	25021.5	1965.51	0.0731154	0.0805867	13.677	12.409	-0.981753	-0.939499	-28.0749	73505.3	7663.02	25928.6	2082.09	0.104291	0.114948	9.58855
	RMQ05621		META1_2166	rplQ	50S ribosomal subunit protein L17		0.195808	0	-3.99386	11539.9	18075.5	4073.79	4537.64	1.56967	1	0.637076	1	0.102858	-0.09295	-1.54535	11401.3	14387.9	7782.8	3445.49	1.26724	0.807328	0.789117	1.23865	-0.99535	-1.19116	-28.1333	19310.8	1952.24	4785.13	517.311	0.101077	0.0643935	9.89349	15.5295	-0.590538	-0.786346	-18.6046	11606.2	2973.43	4119.79	849.502	0.256721	0.163551	3.89527
	RMQ09265		META1_2176	rplR	50S ribosomal subunit protein L18		0.0350489	0	-0.350621	81927.3	88810.2	28258.7	22259.1	1.08405	1	0.922467	1	-0.431062	-0.466111	-12.7886	85775.5	31783.7	54740.4	7496.18	0.370628	0.341892	2.69813	2.9249	-1.35128	-1.38633	-32.0607	124643	5529.49	29551.8	1432.94	0.0445367	0.0410836	22.4534	24.3406	-0.996884	-1.03193	-28.3098	86704.6	8723.12	30463.3	2365.1	0.10072	0.092911	9.9285
	RMQ09150		META1_5186	rplS	50S ribosomal subunit protein L19		0.161022	0	-2.92645	24292.2	34992.5	8129.46	8732.03	1.44884	1	0.690205	1	-0.30672	-0.467742	-7.86871	21554.3	10616.7	13536.7	2529.38	0.493492	0.340611	2.02637	2.9359	-0.704982	-0.866004	-21.9839	35434.2	7031.97	8682.69	1706.21	0.19725	0.136143	5.0697	7.34521	-0.403642	-0.564664	-11.6752	25635.8	10123.2	8960.34	2647.55	0.394782	0.272481	2.53304
	RMQ07920		META1_1522	rplT	50S ribosomal protein L20		0.0325742	0	-0.355395	29797.8	32012.3	10029.6	7978.22	1.07789	1	0.927739	1	-0.638208	-0.670783	-20.1501	31688.5	7297.89	20539.9	1746.54	0.230034	0.213411	4.34719	4.68579	-1.13258	-1.16515	-30.0675	43651.3	3229.77	10842.5	819.117	0.0736925	0.0683675	13.5699	14.6268	-0.715216	-0.74779	-22.3943	31684.5	6095.79	11093.3	1654.72	0.192657	0.178735	5.19058
	RMQ08672		META1_4856	rplU	50S ribosomal protein L21		-0.104598	0	-1.4519	64556.6	50765.8	21894.8	12769.7	0.785987	1	1.27229	1	-0.687626	-0.583027	-21.6419	62732.8	12891.6	40454.5	3072.33	0.205293	0.2612	4.87109	3.82849	-0.999335	-0.894737	-28.3217	82005.5	8224.79	20019.8	2075.08	0.100153	0.127427	9.9847	7.8476	-0.685346	-0.580748	-21.5634	58448.2	12060.6	20537.2	3221.68	0.206374	0.262574	4.84558
	RMQ07408		META1_2158	rplV	50S ribosomal subunit protein L22		-0.0387229	0	-0.42559	31275	28630.7	10698.7	7021.1	0.914697	1	1.09326	1	-0.147979	-0.109256	-2.51652	28679.6	20461.3	18939.5	4713.69	0.711248	0.777578	1.40598	1.28604	-1.29788	-1.25916	-31.6452	40667.3	2042.27	9893.68	546.606	0.0503636	0.0550604	19.8556	18.1619	-1.05372	-1.015	-29.1168	30988.6	2732.13	10725.9	780.177	0.0883646	0.0966053	11.3168
	RMQ00862		META1_2155	rplW	50S ribosomal subunit protein L23		-0.0728214	0	-1.36304	109067	90475.4	35346.4	22646.4	0.845627	1	1.18256	1	-0.168895	-0.0960732	-3.46927	100275	67504.6	60010.2	15615.8	0.677806	0.801543	1.47535	1.24759	-1.66308	-1.59026	-33.625	128077	2786.03	30955.9	724.552	0.021723	0.0256887	46.0341	38.9277	-1.28188	-1.20906	-31.4659	102957	5266.85	35045.1	1427.34	0.0522543	0.0617936	19.1372
	RMQ00944		META1_2181	rplX	50S ribosomal subunit protein L24		-0.106243	0	-1.49054	82045.1	64194.1	27758.8	16106.3	0.782992	1	1.27715	1	-0.922685	-0.816443	-27.0708	85810	10245.7	54314	2446.89	0.119485	0.152601	8.36922	6.55304	-1.59154	-1.4853	-33.3727	106123	2717.95	26088.8	719.75	0.025613	0.0327117	39.0427	30.5701	-1.20869	-1.10245	-30.9134	82103	5061.77	28571.1	1408.03	0.0618454	0.078986	16.1694
	RMQ06290		META1_2440	rplY	50S ribosomal protein L25 (General stress protein CTC)		-0.0362304	0	-0.34343	75616.7	69563.3	26011.5	17370.2	0.919961	1	1.087	1	-0.406871	-0.37064	-11.8312	79752	31216.9	52977.2	7312.07	0.391859	0.425951	2.55194	2.34769	-1.05543	-1.0192	-29.1512	96191.6	8483.09	23921.7	2129.99	0.0880175	0.0956753	11.3614	10.452	-0.83967	-0.80344	-25.4363	77538	11224.3	27491.2	3049.13	0.144654	0.157239	6.91306
	RMQ08673		META1_4855	rpmA	50S ribosomal protein L27		0.043331	0	-0.421945	26761.6	29555.1	9283.23	7272.5	1.10493	1	0.905036	1	-0.40606	-0.449391	-11.7878	26453.6	10400	17383.8	2490.78	0.39259	0.355311	2.54718	2.81444	-0.908419	-0.95175	-26.6395	43327.1	5341.77	10427.3	1324.96	0.123475	0.111751	8.09878	8.9485	-0.603062	-0.646393	-19.052	27169.8	6780	9589.99	1842.81	0.249424	0.225739	4.00924
	RMQ05738		META1_3182	rpmB	50S ribosomal protein L28		-0.00613234	0	-0.222472	55312.7	54375.3	19386	13430.6	0.985979	1	1.01422	1	-0.60754	-0.601408	-19.1828	57768.1	14206.2	39405.6	3327.89	0.246865	0.250376	4.0508	3.994	-0.811228	-0.805095	-24.7847	72671.9	11285.3	18051.9	2782.83	0.154444	0.156641	6.47482	6.38404	-0.47253	-0.466398	-14.3903	57570	19324.5	20822.7	5080.65	0.336876	0.341666	2.96845
	RMQ07411		META1_2161	rpmC	50S ribosomal subunit protein L29		0.0380759	0	-0.599038	72912.4	79828	24795.5	19397.2	1.09163	1	0.91606	1	-0.0641921	-0.102268	-0.850702	66356.1	57263.2	41801.8	13248.4	0.862597	0.790191	1.15929	1.26552	-1.23677	-1.27485	-31.0165	113841	6540.75	26288.6	1635.28	0.057973	0.0531067	17.2494	18.83	-0.950159	-0.988235	-27.4995	65859.1	7408.55	23194.4	1950.83	0.112161	0.102746	8.91578
	RMQ09263		META1_2174	rpmD	50S ribosomal subunit protein L30		0.0119024	0	-0.092407	29639.9	30471.4	10013.4	7719.07	1.02779	1	0.972966	1	-0.371982	-0.383885	-10.4383	34111.8	14486.4	21834.1	3453.24	0.424637	0.413157	2.35495	2.42039	-1.41147	-1.42338	-32.4486	45887.7	1775.28	11090.8	497.386	0.0387727	0.0377245	25.7913	26.508	-1.08639	-1.09829	-29.5597	33947.4	2783.75	11734.8	810.486	0.0819619	0.0797461	12.2008
	RMQ04709		META1_2358	rpmE	50S ribosomal protein L31		0.0685428	0	-0.787078	19785.9	23170	6815.35	5730.85	1.17096	1	0.853999	1	-0.52339	-0.591932	-16.2627	19283.3	5776.06	12691.9	1417.02	0.299647	0.255898	3.33726	3.9078	-0.677619	-0.746161	-21.228	29916.2	6282.14	7285.75	1555.65	0.210078	0.179407	4.76013	5.57393	-0.289961	-0.358504	-7.23375	19374	9960.05	6884.25	2626.18	0.512907	0.438022	1.94967
	RMQ03827		META1_3696	rpmF	50S ribosomal subunit protein L32		0.0815103	0	-1.06327	19680.1	23676.3	6906.38	5873.79	1.20646	1	0.828871	1	-0.233075	-0.314586	-5.18287	19756.2	11529.4	13416	2756.28	0.584689	0.484635	1.71031	2.06341	-0.496516	-0.578026	-15.2405	28833	9234.69	7166.81	2245.99	0.318775	0.264225	3.13701	3.78465	-0.219052	-0.300562	-4.66324	19322.8	11635.4	6956.87	3105.47	0.603877	0.500539	1.65597
	RMQ11517		META1_1700	rpmG	50S ribosomal subunit protein L33		0.058759	0	-1.84858	30789.7	35492.2	10868	9181.75	1.14488	1	0.873456	1	-0.460329	-0.519088	-13.7724	33827.9	11598	23920.3	2800.58	0.346474	0.30263	2.88622	3.30436	-0.616253	-0.675012	-19.4392	59234.1	14193	13737.1	3779.97	0.241962	0.211343	4.13289	4.73165	-0.185239	-0.243998	-3.74448	34235.5	22148.1	12507.6	5900.1	0.652771	0.570167	1.53193
	RMQ04657		META1_2356	rpmH	50S ribosomal subunit protein L34		-0.111835	0	-2.30773	109766	85038.9	38713.4	21980.7	0.772975	1	1.2937	1	-0.776509	-0.664674	-23.7577	104154	17383.1	72082.8	4209.18	0.167298	0.216434	5.97735	4.62034	-0.940072	-0.828237	-27.3424	149515	17090.4	37303.7	4507.64	0.114796	0.148512	8.71108	6.73344	-0.54222	-0.430385	-16.8744	111739	31885.3	40367.5	8619.72	0.286933	0.371206	3.48514
	RMQ07921		META1_1521	rpmI	50S ribosomal protein L35		-0.0118234	0	-0.203386	42118.7	41070	14515.6	10016.5	0.973143	1	1.0276	1	-0.727612	-0.715788	-22.7358	55341.1	10356.6	35206.7	2452.63	0.187236	0.192403	5.34086	5.19742	-1.09352	-1.0817	-29.6371	59630.3	4810.9	14617.7	1268.63	0.0806268	0.082852	12.4028	12.0697	-0.699389	-0.687565	-21.9827	57652.8	11519.2	20446.3	3080.84	0.199807	0.205322	5.00482
	RMQ11867		META1_2938	rpmJ	50S ribosomal protein L36		-0.110843	0	-1.58497	58828.3	45567.9	19972.9	11436.9	0.774742	1	1.29075	1	-0.666075	-0.555232	-21.0189	56467.7	12184.5	36448.4	2904.89	0.215737	0.278463	4.63526	3.59114	-0.757423	-0.64658	-23.4832	82329.5	14416.4	19907.4	3640.39	0.174814	0.225642	5.72035	4.4318	-0.533755	-0.422912	-16.6724	58105.8	17006.3	20487.6	4602.82	0.29258	0.377649	3.41786
	RMQ01212		META1_0055	rpsA	30S ribosomal subunit protein S1		-0.00726192	0	-0.797304	40855.7	40022.6	13652	9793.19	0.983418	1	1.01686	1	-1.27151	-1.26425	-31.4477	38836.3	2079.7	24547.6	541.184	0.053517	0.0544193	18.6857	18.3758	-1.36586	-1.3586	-32.1129	54819	2368.95	13306.5	601.584	0.0430665	0.0437927	23.2199	22.8349	-0.843023	-0.835761	-25.4007	35712	5128.92	12438.6	1370.72	0.143541	0.145962	6.96664
	RMQ06932		META1_2057	rpsB	30S ribosomal protein S2		0.0209603	0	-0.222216	32207	33732.4	10926.7	8391.73	1.04947	1	0.95286	1	-0.623047	-0.644008	-19.6801	30231.5	7199.38	19394.9	1737.85	0.238206	0.226983	4.19805	4.40563	-0.985724	-1.00668	-28.0647	44783	4627.29	10939.2	1165.53	0.103342	0.0984726	9.67663	10.1551	-0.83997	-0.86093	-25.4213	31511	4546.14	11013.2	1250.34	0.144554	0.137743	6.91783
	RMQ07409		META1_2159	rpsC	30S ribosomal subunit protein S3		-0.0514268	0	-0.953983	43240.9	38632.3	14694.2	9290.53	0.888328	1	1.12571	1	-0.178675	-0.127249	-3.56078	47197.2	31575.1	30480.2	7151.92	0.662712	0.746022	1.50895	1.34044	-1.41862	-1.36719	-32.47	56128.4	2148.66	13709.9	551.662	0.0381399	0.0429345	26.2192	23.2913	-1.18296	-1.13153	-30.5825	43524.8	2847.61	14986.2	786.646	0.0656205	0.0738697	15.2391
	RMQ02275		META1_5190	rpsD	30S ribosomal protein S4		0.0742879	0	-0.890486	20137	23847.3	6809.84	5991.72	1.18656	1	0.842776	1	-0.431545	-0.505832	-12.7787	18411.5	6807.07	12544.7	1635.33	0.370216	0.312009	2.70112	3.20503	-0.87881	-0.953098	-26.0295	26757.8	3540.12	6500.46	884.17	0.132187	0.111404	7.56503	8.97632	-0.583794	-0.658082	-18.408	18083.5	4718.39	6409.14	1286.27	0.260739	0.219745	3.83525
	RMQ09264		META1_2175	rpsE	30S ribosomal subunit protein S5		0.00580756	0	-0.0431548	39508	40051.3	13355.9	10126.1	1.01346	1	0.986717	1	-0.410455	-0.416262	-11.9698	36397.6	14145.6	23656.2	3339.35	0.388638	0.383476	2.57309	2.60773	-1.32848	-1.33429	-31.8946	55331.2	2590.14	13434.3	681.714	0.0469378	0.0463143	21.3048	21.5916	-0.99705	-1.00286	-28.3039	34711.4	3500.02	12228.7	963.355	0.100682	0.0993442	9.9323
	RMQ02526		META1_4324	rpsF	30S ribosomal protein S6		0.00131611	0	-0.393588	72859	73132.5	25236.8	18480.3	1.00304	1	0.996974	1	-0.946771	-0.948088	-27.484	69644.2	7893.69	44658.6	1920.5	0.113039	0.112697	8.8465	8.87335	-1.49002	-1.49133	-32.9107	104108	3366.09	25326.3	885.156	0.032358	0.0322601	30.9043	30.9981	-1.16367	-1.16499	-30.461	72424.2	4969.1	25632.4	1369.36	0.0686008	0.0683933	14.5771
	RMQ04460		META1_2149	rpsG	30S ribosomal protein S7		0.00131611	0	-0.393588	72859	73132.5	25236.8	18480.3	1.00304	1	0.996974	1	-0.946771	-0.948088	-27.484	69644.2	7893.69	44658.6	1920.5	0.113039	0.112697	8.8465	8.87335	-1.49002	-1.49133	-32.9107	104108	3366.09	25326.3	885.156	0.032358	0.0322601	30.9043	30.9981	-1.16367	-1.16499	-30.461	72424.2	4969.1	25632.4	1369.36	0.0686008	0.0683933	14.5771
	RMQ09267		META1_2178	rpsH	30S ribosomal subunit protein S8, and regulator		-0.0464413	0	-0.466055	40668.1	36487.7	13634.6	9247.63	0.898584	1	1.11286	1	-0.699304	-0.652862	-21.9744	56455.9	11282.5	36391.7	2669.12	0.199846	0.222401	5.00384	4.49637	-1.55767	-1.51122	-33.2074	52246.4	1446.58	13187.7	412.022	0.0276907	0.0308159	36.1132	32.4507	-1.19861	-1.15217	-30.8169	59317.7	3754.33	20911.1	1040.39	0.0632976	0.0704415	15.7984
	RMQ00913		META1_2740	rpsI	ribosomal protein S9		0.0639209	0	-0.765288	26292.7	30466	8980.97	7490.59	1.15859	1	0.863122	1	-0.322548	-0.386468	-8.47528	24669.3	11750.1	16226	2761.63	0.475831	0.410706	2.10159	2.43483	-0.907074	-0.970995	-26.6269	38271.2	4674.2	9024.79	1198.04	0.123858	0.106907	8.07374	9.35396	-0.804547	-0.868468	-24.6466	24232	3800.54	8500.2	1052.37	0.156839	0.135373	6.37598
	RMQ00684		META1_2152	rpsJ	30S ribosomal subunit protein S10		0.0141411	0	-0.847722	60244.4	62392.6	20296.4	15088.3	1.0331	1	0.967963	1	-0.187225	-0.201366	-3.93137	70055.5	45535.3	43088.4	10439.2	0.649793	0.628976	1.53895	1.58989	-1.70961	-1.72375	-33.7766	86587.8	1677.55	20671	462.736	0.019516	0.0188908	51.2399	52.9358	-1.21622	-1.23037	-30.9302	67849.5	4110.2	23541.2	1113.4	0.060782	0.0588348	16.4522
	RMQ05624		META1_2169	rpsK	30S ribosomal subunit protein S11		-0.0722315	0	-0.84226	39246.7	33231.8	13439.3	8279.93	0.846776	1	1.18095	1	-0.524742	-0.452511	-16.3313	31992.3	9567.07	21007.3	2263.28	0.298715	0.352768	3.34767	2.83472	-1.0073	-0.935065	-28.448	45497	4480.41	11517	1122.14	0.098334	0.116127	10.1694	8.61123	-0.772706	-0.700475	-23.9006	33153.8	5605.69	11875.7	1493.3	0.168769	0.199308	5.92525
	RMQ00454	RMQ14249	META1_2148	rpsL	30S ribosomal subunit protein S12		-0.0257602	0	-0.416217	41852.8	39314.6	14065.8	9747.43	0.94241	1	1.06111	1	-1.21556	-1.1898	-30.9631	40386	2456.1	25515.5	642.541	0.0608748	0.0645948	16.4272	15.4811	-1.70123	-1.67547	-33.7321	47357.6	946.433	11727.3	275.616	0.0198961	0.021112	50.2611	47.3665	-1.18415	-1.15839	-30.6222	34643.9	2265.23	11948.8	641.867	0.0654411	0.0694402	15.2809
	RMQ04459	RMQ14249	META1_2148	rpsL	30S ribosomal subunit protein S12		-0.0366956	0	-0.390881	100288	91917.8	33653.1	22993.1	0.918976	1	1.08817	1	-1.17588	-1.13919	-30.5688	87157.3	5799.53	54373.1	1401.51	0.0666986	0.0725792	14.9928	13.778	-1.74136	-1.70466	-33.8809	116907	2127.53	29025.6	559.2	0.0181401	0.0197395	55.1264	50.6599	-1.15994	-1.12324	-30.387	90038.9	6194.3	31272.7	1676.83	0.0691934	0.075294	14.4523
	RMQ09257		META1_2170	rpsM	30S ribosomal subunit protein S13		-0.0943652	0	-1.266	48078.6	38643.4	16289.6	9624.44	0.804702	1	1.2427	1	-0.534427	-0.440062	-16.6852	43580.1	12742	28373.8	2986.5	0.292128	0.363026	3.42316	2.75462	-0.935983	-0.841618	-27.2868	54550.5	6332.27	13510.9	1590.78	0.115882	0.144006	8.62945	6.94414	-0.698934	-0.604569	-21.9348	40691.2	8114.65	14224.3	2187.1	0.200016	0.24856	4.99959
	RMQ00946		META1_2179	rpsN	30S ribosomal subunit protein S14		-0.0420711	0	-0.436945	83518.9	75697.6	28196.2	18881.6	0.907672	1	1.10172	1	-0.683674	-0.641603	-21.511	69420.6	14330.2	42907.9	3399.77	0.207169	0.228243	4.82697	4.3813	-1.48288	-1.44081	-32.8697	100074	3309.38	24912.9	840.255	0.0328939	0.0362399	30.4008	27.5939	-1.09418	-1.05211	-29.6243	76392.6	6136.58	26692.6	1648.04	0.0805048	0.0886938	12.4216
	RMQ00768	RMQ16214	META1_4417	rpsO	30S ribosomal subunit protein S15		-0.0520735	0	-0.569083	102878	91334.7	35299.3	23046.8	0.887006	1	1.12739	1	-0.721922	-0.669848	-22.5986	110989	21057.9	72180.3	4992.19	0.189705	0.213871	5.27135	4.67572	-1.09385	-1.04178	-29.6489	158233	12739	37848.5	3327.82	0.0805659	0.0908291	12.4122	11.0097	-0.673158	-0.621084	-21.2268	114783	24388.4	40515.9	6605.08	0.212247	0.239285	4.71148
	RMQ02725		META1_0479	rpsP	ribosomal protein S16		-0.127785	0	-1.97936	57034.7	42492.9	19444.5	10694.7	0.745114	1	1.34208	1	-0.595501	-0.467716	-18.7944	53335	13530.8	34984.4	3218.21	0.253804	0.340631	3.94004	2.93573	-1.0327	-0.904918	-28.8291	67749.2	6261.94	17027.2	1596.99	0.0927463	0.124475	10.7821	8.03374	-0.731277	-0.603492	-22.8481	53177	9874.98	18846.3	2686.39	0.185662	0.249177	5.38613
	RMQ07412		META1_2162	rpsQ	30S ribosomal subunit protein S17		0.070351	0	-0.897901	62569.8	73503.9	21156.5	18133.6	1.17585	1	0.85045	1	-0.0452864	-0.115637	-0.479796	66350.7	59863.2	42940.2	13851.1	0.900977	0.766236	1.10991	1.30508	-1.21149	-1.28184	-30.7367	109502	6704.74	25353.7	1647.78	0.0614482	0.0522586	16.2739	19.1356	-0.890212	-0.960563	-26.4318	65291.2	8390.91	22870.6	2241.81	0.128762	0.109506	7.76627
	RMQ02525		META1_4323	rpsR	30S ribosomal protein S18		0.0119196	0	-0.268462	51531	52816.3	18041.9	13089.7	1.02783	1	0.972927	1	-0.715532	-0.727452	-22.4055	65833	12656.2	43965.7	3003.76	0.192517	0.187305	5.19436	5.3389	-1.27712	-1.28904	-31.4922	68900	3618.34	17650.1	947.075	0.0528293	0.0513991	18.9289	19.4556	-1.04756	-1.05948	-29.0268	70048.7	6266.02	25177.5	1718.16	0.0896266	0.0872001	11.1574
	RMQ07407		META1_2157	rpsS	30S ribosomal subunit protein S19		-0.0505015	0	-0.632624	52769	46922.8	17822.3	11548.6	0.890222	1	1.12331	1	-0.157209	-0.106708	-2.8623	47904.3	33340	30055.4	7724.67	0.696291	0.782154	1.43618	1.27852	-1.42779	-1.37729	-32.526	58764.9	2184.57	14120.3	572.837	0.0373432	0.0419482	26.7786	23.8389	-1.2231	-1.1726	-31.0198	46984.8	2800.64	16238.3	787.222	0.0598275	0.0672051	16.7147
	RMQ02034		META1_5345	rpsT	30S ribosomal protein S20		0.0823107	0	-1.03029	10234.5	12345.4	3616.41	3048.74	1.20868	1	0.82735	1	-0.465219	-0.54753	-14.0237	11386.9	3889.39	7690.16	981.858	0.342595	0.283446	2.9189	3.52801	-0.575779	-0.65809	-17.9981	16312.6	4331.32	4033.99	1088.22	0.265596	0.219741	3.76512	4.55082	-0.329028	-0.411338	-8.73074	9872.77	4628.98	3487.22	1298.12	0.468784	0.387848	2.13318
	RMQ12385		META1_4149	rpsU	30S ribosomal protein S21		0.136449	0	-2.22289	62560	85888.2	21312.3	21841.7	1.36914	1	0.730384	1	-0.305221	-0.44167	-7.81677	59391.5	29374	39538.5	6910.53	0.495198	0.361684	2.0194	2.76484	-0.405029	-0.541478	-11.7399	93015.6	36561.9	21863.7	9350.92	0.393524	0.287423	2.54114	3.47919	-0.165841	-0.30229	-2.9793	57102.8	38978	20232	10345.4	0.682589	0.498552	1.46501
	RMQ06335	RMQ16629	META1_2353	ysxC	ribosome biogenesis protein		-0.1266	0	-1.97124	3908.63	2920.99	1379.37	787.493	0.747137	1	1.33844	1	-0.99431	-0.867711	-26.798	4023.9	406.762	2719.83	151.428	0.101319	0.135609	9.86985	7.37413	-1.17275	-1.04615	-29.0973	5651.26	379.375	1446.04	139.186	0.067181	0.0899179	14.8852	11.1213	-0.831484	-0.704885	-25.0451	4245.38	626.052	1487.82	225.982	0.147406	0.197295	6.78398
	RMQ05593		META1_2889	rbfA	ribosome-binding factor A		-0.0410446	0	-0.452345	2120.66	1931.5	753.43	537.505	0.90982	1	1.09912	1	-0.636336	-0.595292	-16.9911	2051.65	476.293	1362.97	177.664	0.231028	0.253927	4.32849	3.93814	-1.01569	-0.974642	-23.988	2861.83	276.781	740.711	119.144	0.0964525	0.106013	10.3678	9.43283	-0.701218	-0.660174	-21.2899	2093.91	416.356	747.075	167.968	0.198967	0.218689	5.02595
	RMQ04739		META1_0480	rimM	putative 16S rRNA processing protein		-0.0329371	0	-0.510486	4835.18	4482.48	1707.51	1179.38	0.926966	1	1.07879	1	-0.664901	-0.631964	-20.3265	5177.87	1119.69	3459.62	326.112	0.216321	0.233365	4.62276	4.28513	-0.904463	-0.871526	-25.8449	6807.39	846.276	1744.14	258.343	0.124605	0.134423	8.02534	7.4392	-0.523471	-0.490534	-16.2107	5346.62	1597.89	1910.81	480.824	0.299591	0.323196	3.33788
Peptide Synthesis, Processing, Translocation and Secretion
	RMQ05961		META1_0823	infA	translation initiation factor if-1		0.0359306	0	-0.368865	10983.1	11936.4	3799.51	2948.04	1.08627	1	0.920578	1	-0.678925	-0.714856	-21.2491	11146.4	2340.28	7354.42	609.273	0.209447	0.192817	4.77447	5.18628	-0.567583	-0.603514	-17.676	16050.8	4349.31	3962.38	1080.85	0.270656	0.249165	3.69473	4.01341	-0.33986	-0.37579	-9.16577	10998.4	5038.07	3865.24	1368.53	0.457236	0.42093	2.18706
	RMQ05592		META1_2890	infB	Translation initiation factor IF-2		-0.0429762	0	-0.526635	7717.76	6985.3	2644.84	1757.48	0.905782	1	1.10402	1	-0.654247	-0.611271	-20.5115	11596.1	2593.13	7971.1	653.64	0.221693	0.244753	4.51074	4.08575	-0.843043	-0.800067	-25.1017	10438.7	1498.25	2601.56	417.57	0.143535	0.158465	6.96696	6.31055	-0.521013	-0.478036	-16.1942	11426.4	3443.39	4022.84	967.362	0.301292	0.332632	3.31904
	RMQ07924		META1_1518	infC	Translation initiation factor IF-3		-0.0217983	0	-0.812436	27980.7	26462	9348.02	6497.72	0.951046	1	1.05147	1	-0.413604	-0.391806	-12.0493	27987.6	10900	17837.1	2510.46	0.38583	0.40569	2.59182	2.46494	-0.366175	-0.344377	-10.2547	39022.5	16549.1	8987.13	4084.68	0.430353	0.452505	2.32367	2.20992	-0.251564	-0.229766	-5.96187	29919.4	16758.5	10469.1	4349.85	0.560319	0.589161	1.7847
	RMQ04461		META1_2150	fusA	protein chain elongation factor EF-G, GTP-binding		-0.0450795	0	-0.49077	65071.4	58589.9	22020.2	14528	0.901406	1	1.10938	1	-1.05721	-1.01213	-29.1415	70188	6158.47	44355.2	1462.53	0.0876583	0.0972462	11.4079	10.2832	-1.64419	-1.59911	-33.57	84796.4	1925.88	21336	507.767	0.0226887	0.0251703	44.0748	39.7293	-1.14032	-1.09524	-30.1889	72383	5225.97	25293	1424.18	0.0723905	0.0803084	13.814
	RMQ04410		META1_2150	fusA	protein chain elongation factor EF-G, GTP-binding		0.0240267	0	-0.214569	45376	47928.9	15435.9	11928.7	1.05688	1	0.946179	1	-0.746685	-0.770711	-23.2321	53777	9625.49	33992.7	2290.4	0.179191	0.169546	5.58065	5.89809	-1.58345	-1.60748	-33.3274	59247.9	1545.34	14567	429.917	0.0260946	0.0246902	38.3221	40.5019	-1.11741	-1.14143	-29.9238	54398.2	4166.53	19266.8	1122.87	0.0763122	0.072205	13.1041
	RMQ07404		META1_2150	fusA	protein chain elongation factor EF-G, GTP-binding		-0.0387181	0	-0.459527	32174	29320.3	10815.3	7287.59	0.914707	1	1.09325	1	-0.71687	-0.678152	-22.4281	41995.2	8049.36	26450.2	1925.63	0.191924	0.20982	5.21039	4.76598	-1.49722	-1.4585	-32.9077	40980.9	1312.88	10156.9	385.712	0.0318259	0.0347935	31.421	28.741	-1.16395	-1.12523	-30.4593	38963.9	2676.98	13541.4	781.694	0.0685563	0.0749489	14.5866
	RMQ00683		META1_2151	tufB	protein chain elongation factor EF-Tu; GTP-binding factor		-0.0409458	0	-0.413887	159603	144884	53376.1	36651.5	0.910027	1	1.09887	1	-0.334332	-0.293386	-8.96773	169890	77838.8	100260	18575.4	0.463093	0.508879	2.15939	1.96511	-1.0626	-1.02165	-29.2191	207359	17953.2	48988.9	4629.25	0.0865771	0.0951369	11.5504	10.5112	-0.721228	-0.680282	-22.5293	172182	32432.1	59137	8727.49	0.190008	0.208794	5.26293
	RMQ04435		META1_4832	tuf	elongation factor Tu (EF-Tu)		0.0128677	0	-0.385046	167847	171821	55582.3	43303.5	1.03007	1	0.970806	1	-0.144199	-0.157067	-2.44721	159894	114196	97326.7	27125.3	0.717465	0.696519	1.3938	1.43571	-1.01982	-1.03269	-28.5898	231781	21940.8	53000	5800.44	0.095539	0.0927498	10.4669	10.7817	-0.67606	-0.688928	-21.3028	172788	36237.6	59489.8	9870.65	0.210834	0.204678	4.74308
	RMQ06933		META1_2058	tsf	protein chain elongation factor EF-Ts		-0.0265788	0	-0.338296	23484.7	22129.9	8129.57	5580.49	0.940637	1	1.06311	1	-0.453606	-0.427027	-13.6422	21680.6	7605.3	14580.4	1829.21	0.35188	0.374087	2.84188	2.67317	-0.878474	-0.851895	-26.1903	29283	3871.69	7470.02	964.154	0.13229	0.140639	7.55917	7.11042	-0.683613	-0.657034	-21.5133	20662.7	4287.24	7285.12	1166.93	0.207199	0.220275	4.82628
	RMQ06914		META1_3213	efp	elongation factor P (EF-P)		-0.00795335	0	-0.0695261	4087.31	4014.4	1434.38	1046.25	0.981853	1	1.01848	1	-0.493691	-0.485738	-14.9579	6852.23	2198.6	4436.6	586.17	0.320855	0.326785	3.11667	3.06012	-0.554923	-0.546969	-16.6361	6067	1695.01	1537.35	481.298	0.278662	0.283812	3.58858	3.52346	-0.403528	-0.395575	-11.6605	6200.49	2448.89	2188.88	713.684	0.394886	0.402184	2.53238
	RMQ06842		META1_3187	prfB	peptide chain release factor RF-2		-0.0195041	0	-0.526695	7362.58	7093.6	2563.62	1746.24	0.956084	1	1.04593	1	-0.490928	-0.471423	-14.8604	7895.25	2557.65	5017.35	659.017	0.322903	0.337735	3.0969	2.9609	-0.466609	-0.447105	-13.9544	9650.42	3319.27	2464.85	825.404	0.3415	0.357187	2.92825	2.79966	-0.345628	-0.326124	-9.39013	8221.16	3746.01	2931.77	1007.29	0.451203	0.471928	2.2163
	RMQ03064		META1_4825	prfC	peptide chain release factor RF-3; GTP-binding factor		0.00901823	0	-0.326972	2023.99	2064.28	717.418	571.164	1.02098	1	0.979449	1	-0.307604	-0.316622	-6.65205	1907.79	944.09	1268.93	274.645	0.492488	0.482367	2.03051	2.07311	-0.365986	-0.375004	-8.85504	2753.97	1186.23	716.092	334.525	0.430541	0.421693	2.32266	2.3714	-0.201631	-0.21065	-4.09032	2042.48	1288.18	738.463	397.227	0.628592	0.615674	1.59086
	RMQ12286		META1_4825	prfC	peptide chain release factor RF-3; GTP-binding factor		-0.0628232	0	-0.681141	2336.91	2020.47	843.101	560.642	0.86532	1	1.15564	1	-0.408321	-0.345498	-10.6228	2521.46	989.047	1678.99	287.785	0.390552	0.451338	2.56048	2.21564	-0.427217	-0.364394	-11.1396	3177.62	1187.94	829.222	339.539	0.373924	0.432122	2.67434	2.31416	-0.303089	-0.240266	-7.60217	2621.45	1305.5	951.589	403.981	0.497635	0.575087	2.00951
	RMQ05947		META1_1371	secA	preprotein translocase subunit, ATPase		-0.138386	0	-2.52321	2120.39	1551.21	747.395	434.533	0.727133	1	1.37526	1	-0.621942	-0.483556	-18.525	3924.37	949.208	2528.19	273.201	0.238813	0.328431	4.18738	3.04478	-0.557605	-0.419219	-14.4429	2955.65	837.319	766.266	269.766	0.276946	0.380874	3.61081	2.62554	-0.306738	-0.168352	-7.79785	3646.65	1798.43	1293.28	541.575	0.493471	0.678653	2.02646
	RMQ03221		META1_1450	secB	protein-export protein SecB		-0.00401542	0	-0.0987102	28862.5	28596.7	9895.44	7074.56	0.990797	1	1.00929	1	-0.556817	-0.552801	-17.4754	29573	8202.7	18815.4	1987.85	0.277449	0.280026	3.60427	3.5711	-0.696958	-0.692943	-21.8412	40478.2	8174.02	10003.2	2008.36	0.200929	0.202795	4.97689	4.93109	-0.456777	-0.452761	-13.7737	32279.7	11301.2	11442.6	2966.51	0.34932	0.352564	2.86271
	RMQ07091		META1_4621	secD/secF	protein-export membrane protein, SecD/SecF family		0.0380403	0	-0.609162	5271.68	5759.42	1861.38	1505	1.09154	1	0.916135	1	-0.449161	-0.487202	-13.1843	5728.28	2034.05	3847.43	550.416	0.355499	0.325685	2.81295	3.07045	-0.620934	-0.658974	-19.0461	7307.69	1737.34	1904.52	479.229	0.239368	0.219294	4.17766	4.56009	-0.357323	-0.395364	-9.83632	6125.81	2682.55	2198.19	781.063	0.439215	0.40238	2.27679
	RMQ01315		META1_4620	secD/secF	protein-export membrane protein, SecD/SecF family		0.0123287	0	-0.0957995	10534.5	10837.9	3647.74	2721.6	1.02879	1	0.972011	1	-0.3108	-0.323128	-7.98188	11373.9	5565.43	7516.56	1371.5	0.488878	0.475195	2.0455	2.1044	-0.521106	-0.533435	-16.0898	14568.3	4387.57	3640.11	1121.51	0.301227	0.292796	3.31976	3.41535	-0.254025	-0.266354	-5.87681	11749.2	6555.76	4184.6	1758.47	0.557154	0.54156	1.79484
	RMQ07091		META1_4621	secD/secF	putative protein-export membrane protein, SecD/SecF family		0.0380403	0	-0.609162	5271.68	5759.42	1861.38	1505	1.09154	1	0.916135	1	-0.449161	-0.487202	-13.1843	5728.28	2034.05	3847.43	550.416	0.355499	0.325685	2.81295	3.07045	-0.620934	-0.658974	-19.0461	7307.69	1737.34	1904.52	479.229	0.239368	0.219294	4.17766	4.56009	-0.357323	-0.395364	-9.83632	6125.81	2682.55	2198.19	781.063	0.439215	0.40238	2.27679
	RMQ08399		META1_5111	secG	protein translocase subunit		-0.112892	0	-1.65903	18346.4	14119.8	6225.21	3537.39	0.771096	1	1.29686	1	-0.560683	-0.447791	-17.5887	19333.1	5316.43	12536	1317.45	0.27499	0.356623	3.63649	2.80408	-0.570935	-0.458044	-17.904	23136.4	6200.57	5895.13	1574.77	0.268574	0.348302	3.72336	2.87107	-0.330958	-0.218067	-8.81443	22005.6	10289.5	7875.67	2705.15	0.466704	0.605248	2.14268
	RMQ09261		META1_2172	secY	preprotein translocase, membrane component, transport across inner membrane (General Secretory Pathway)		-0.0299935	0	-0.264259	3995.87	3729.23	1399.1	982.591	0.933268	1	1.0715	1	-0.216243	-0.186249	-4.48842	6263.56	3809.91	4127.93	962.986	0.607795	0.651254	1.64529	1.5355	-0.444384	-0.41439	-12.7673	5990.04	2152.22	1531.08	579.769	0.359431	0.385132	2.78217	2.59651	-0.297262	-0.267269	-7.47312	5887.24	2969.56	2080.81	851.86	0.504357	0.54042	1.98272
	RMQ00569		META1_4622	yajC	preprotein translocase (General Secretory Pathway)		-0.0319391	0	-0.308061	11066.8	10275.4	3867.73	2580.77	0.929097	1	1.07631	1	-0.763682	-0.731743	-23.5812	13991.7	2410.11	9214.62	635.855	0.172313	0.185463	5.80339	5.39191	-0.794216	-0.762276	-24.2482	15628.4	2502.62	4008.62	656.58	0.160614	0.172872	6.22609	5.78464	-0.437177	-0.405238	-13.018	13458.8	4921.09	4734.51	1349.08	0.365446	0.393334	2.73639
	RMQ03579		META1_3629	tatC	Sec-independent protein translocase protein		-0.102861	0	-1.3837	1953.21	1540.7	704.675	448.708	0.789112	1	1.26725	1	-0.527008	-0.424146	-14.647	2472.7	735.778	1617.33	239.457	0.297161	0.376577	3.36518	2.6555	-0.430394	-0.327532	-10.6211	2355.45	877.08	635.525	261.815	0.371199	0.4704	2.69398	2.12585	-0.291586	-0.188725	-7.16377	2582.43	1317.79	935.873	414.159	0.510992	0.647553	1.95698
	RMQ00569		META1_4622	yajC	preprotein translocase, auxillary membrane component (General Secretory Pathway), YajC subunit		-0.0319391	0	-0.308061	11066.8	10275.4	3867.73	2580.77	0.929097	1	1.07631	1	-0.763682	-0.731743	-23.5812	13991.7	2410.11	9214.62	635.855	0.172313	0.185463	5.80339	5.39191	-0.794216	-0.762276	-24.2482	15628.4	2502.62	4008.62	656.58	0.160614	0.172872	6.22609	5.78464	-0.437177	-0.405238	-13.018	13458.8	4921.09	4734.51	1349.08	0.365446	0.393334	2.73639
	RMQ03729		META1_2273		Signal peptidase I (EC 3.4.21.89)-cleaves leader peptide		-0.115563	0	-1.84596	6680.21	5108.52	2277.42	1303.4	0.766367	1	1.30486	1	-0.81305	-0.697487	-24.3403	7081.14	1097.87	4516.56	308.438	0.153798	0.200684	6.50204	4.98295	-0.804599	-0.689036	-24.0262	7536.34	1219.07	1979.02	314.176	0.15682	0.204627	6.37675	4.88693	-0.491009	-0.375446	-15.0159	7320.96	2367.74	2558.15	673.295	0.322843	0.421264	3.09748
	RMQ04774		META1_0835	lolD	outer membrane-specific lipoprotein transporter subunit ; ATP-binding component of ABC superfamily		-0.0567231	0	-1.17292	2444.58	2134.52	893.814	602.534	0.878134	1	1.13878	1	-0.433375	-0.376652	-11.5523	2509.68	913.293	1793.6	278.077	0.368659	0.420096	2.71253	2.38041	-0.559787	-0.503064	-15.6426	3431.2	944.374	912.361	282.075	0.275558	0.314005	3.629	3.18466	-0.245471	-0.188748	-5.59327	2585.53	1453.96	953.335	449.289	0.568236	0.647518	1.75983
	RMQ03136		META1_2328	lspA	Lipoprotein signal peptidase (Prolipoprotein signal peptidase) (Signal peptidase II) (SPase II)		0.00396327	0	-0.243964	486.29	491.275	211.338	184.532	1.00917	1	0.990916	1	-0.31158	-0.315543	-2.74532	493.845	239.949	363.997	117.464	0.488	0.483567	2.04918	2.06797	-0.431688	-0.435651	-5.72782	757.74	279.889	237.821	124.678	0.370094	0.366732	2.70201	2.72678	-0.203431	-0.207394	-3.08647	528.888	329.61	226.834	148.119	0.625993	0.620306	1.59746
	RMQ11843		META1_2445		General secretion pathway prot D		-0.0337741	0	-0.426039	2755.67	2551.77	984.174	704.478	0.925179	1	1.08087	1	0.102425	0.1362	-1.37279	2412.57	3041.91	1665.62	775.082	1.26598	1.36836	0.789904	0.730803	-0.687417	-0.653643	-19.3356	3368.38	689.227	901.153	216.623	0.205392	0.222002	4.86875	4.50447	-0.0478107	-0.0140366	-0.475596	2640.18	2364.08	971.142	676.765	0.895755	0.968196	1.11638
	RMQ06561		META1_0041		Type II secretion system protein		-0.0387184	0	-0.291313	444.803	406.733	196.107	162.321	0.914706	1	1.09325	1	-0.201598	-0.16288	-1.82645	637.012	401.678	434.117	154.304	0.628639	0.687258	1.59074	1.45506	-0.40106	-0.362341	-4.42333	538.964	213.712	178.097	103.295	0.397137	0.434169	2.51802	2.30325	-0.263042	-0.224324	-5.64057	866.639	476.097	339.551	181.424	0.545705	0.59659	1.83249
	RMQ11754		META1_5145		putative type I secretion outer membrane protein, TolC precursor		0.0986268	0	-1.34519	5402.63	6793.76	1873.81	1764.64	1.25495	1	0.796844	1	-0.0532103	-0.151837	-0.588634	6154.61	5429.5	4172.56	1353.29	0.884687	0.704958	1.13034	1.41853	-0.216983	-0.31561	-4.5306	8791.77	5323	2185.85	1360.68	0.60676	0.483493	1.6481	2.06828	0.132888	0.0342611	-2.12897	6072.23	8255.8	2159.43	2222.35	1.35796	1.08208	0.736397
	RMQ05440		META1_1447	csaA	Secretion chaperone protein		-0.0934444	0	-1.19166	2296.76	1851.87	820.799	521.543	0.806409	1	1.24006	1	-0.392765	-0.299321	-10.0012	2319.44	936.647	1579.03	282.205	0.404795	0.501972	2.47039	1.99214	-0.400842	-0.307398	-10.1806	2979.11	1176.41	803.119	336.169	0.397336	0.492723	2.51676	2.02954	-0.35752	-0.264075	-9.6726	2478.04	1085.72	897.702	349.416	0.439016	0.544408	2.27782
	RMQ11841		META1_2449		secretory protein kinase		-0.0967267	0	-1.17691	1222.98	978.834	452.972	304.936	0.800338	1	1.24947	1	-0.268469	-0.171742	-4.66941	1311.92	712.061	877.362	220.464	0.538928	0.673376	1.85553	1.48505	-0.63756	-0.540833	-14.9615	1697.23	407.666	473.87	144.589	0.230378	0.28785	4.3407	3.47403	-0.17661	-0.0798831	-3.20105	1355.15	903.989	502.972	296.279	0.665871	0.831988	1.50179
tRNA Synthase and Modification Genes
	RMQ12697		META1_2718	alaS	alanyl-tRNA synthetase		-0.123146	0	-1.91744	4803.52	3627.02	1674.53	937.486	0.753103	1	1.32784	1	-0.521418	-0.398273	-15.7447	5481.24	1665.3	3608.54	438.094	0.30101	0.399694	3.32214	2.50192	-0.629856	-0.50671	-19.1565	6194.14	1463.57	1582.5	389.099	0.234501	0.311379	4.26438	3.21152	-0.509502	-0.386356	-15.6492	5120.41	1585.79	1795.18	468.877	0.309384	0.410813	3.23223
	RMQ04547	RMQ12697	META1_2718	alaS	alanyl-tRNA synthetase		-0.0775371	0	-0.696751	591.676	494.747	243.741	183.462	0.836494	1	1.19547	1	-0.406865	-0.329327	-4.32791	588.663	230.949	415.441	107.832	0.391864	0.46846	2.55191	2.13465	-0.549889	-0.472352	-8.59513	845.334	238.16	250.378	105.324	0.28191	0.337014	3.54723	2.96724	-0.40731	-0.329773	-8.92282	578.731	226.995	236.868	116.016	0.391463	0.46798	2.55452
	RMQ08878		META1_4393	aspS	aspartate tRNA synthetase		-0.0343903	0	-0.364257	3823.26	3529.06	1328.87	926.997	0.923867	1	1.08241	1	-0.593154	-0.558763	-18.1124	5085.07	1302.26	3266.69	358.098	0.25518	0.276208	3.9188	3.62046	-0.735434	-0.701044	-21.7363	5383.32	990.075	1365.45	288.745	0.183893	0.199047	5.43794	5.02393	-0.500795	-0.466405	-15.3302	5051.72	1592.69	1764.4	475.423	0.315649	0.341661	3.16807
	RMQ05864		META1_5200	cysS	cysteine tRNA synthetase		-0.0689134	0	-0.429145	345.625	294.888	163.421	131.123	0.85327	1	1.17196	1	-0.297621	-0.228707	-1.40238	318.24	160.381	233.049	94.9333	0.50394	0.590599	1.98436	1.6932	-0.402173	-0.33326	-3.30553	457.885	181.117	160.774	92.4038	0.39612	0.464238	2.52449	2.15407	-0.286037	-0.217124	-4.3596	337.032	176.263	159.754	101.517	0.517563	0.606564	1.93213
	RMQ12804		META1_3307	glyS	glycine tRNA synthetase, beta subunit		0.0204771	0	-0.229939	794.908	834.061	312.583	270.878	1.04893	1	0.95335	1	-0.479901	-0.500378	-6.70708	741.508	245.437	528.261	111.959	0.331207	0.315953	3.01926	3.16503	-0.678566	-0.699043	-11.9863	1067.17	223.729	305.845	101.252	0.209621	0.199967	4.77052	5.00084	-0.498261	-0.518738	-12.3644	719.393	228.448	286.127	117.211	0.317497	0.302874	3.14964
	RMQ07822		META1_3311	glyQ	glycine tRNA synthetase, alpha subunit		0.0110666	0	-0.512034	1800.9	1849.22	642.471	513.831	1.02583	1	0.974824	1	-0.585859	-0.596926	-14.7528	1777.16	462.079	1167.9	162.2	0.259502	0.252973	3.85354	3.95299	-0.572779	-0.583846	-15.0883	2554.78	688.842	668.221	208.229	0.267437	0.260708	3.7392	3.83571	-0.373921	-0.384988	-10.1059	1670.4	707.445	606.367	243.312	0.422745	0.412109	2.36549
	RMQ07070		META1_5130	gltX	glutamate tRNA synthetase, catalytic subunit		-0.0126259	0	-0.122382	788.427	765.457	308.502	252.224	0.971346	1	1.0295	1	-0.210666	-0.19804	-2.74042	920.719	566.73	617.842	196.937	0.61565	0.633811	1.6243	1.57776	-0.348211	-0.335585	-5.55161	1074.21	481.898	308.78	170.181	0.448528	0.461759	2.22952	2.16563	-0.189429	-0.176803	-3.34727	911.445	589.281	354.075	215.298	0.646504	0.665575	1.54678
	RMQ05441	RMQ16779	META1_1446	hisS	histidyl-tRNA synthetase		-0.0263532	0	-0.233122	1871.26	1762.7	675.393	497.369	0.941124	1	1.06256	1	-0.395421	-0.369068	-9.35161	1733.68	697.391	1181.38	230.173	0.402326	0.427496	2.48554	2.3392	-0.440157	-0.413804	-10.9967	2531.34	917.95	676.932	276.3	0.362947	0.385653	2.75522	2.59301	-0.336925	-0.310572	-8.72925	1813	833.788	664.926	282.293	0.460336	0.489134	2.17233
	RMQ06168		META1_2327	ileS	isoleucine tRNA synthetase		0.0359524	0	-0.407873	2052.14	2221.37	749.582	614.158	1.08631	1	0.92055	1	-0.269641	-0.305593	-5.80213	2240.35	1203.42	1503.07	343.299	0.537476	0.494774	1.86055	2.02113	-0.332556	-0.368508	-7.81291	2925.78	1360.99	769	376.798	0.464991	0.428048	2.15058	2.33619	-0.177528	-0.21348	-3.27493	2281.49	1513.09	833.669	460.051	0.664465	0.611674	1.50497
	RMQ04576		META1_1523	pheS	phenylalanine tRNA synthetase, alpha-subunit		-0.0942361	0	-1.28867	5865.9	4722.39	2055.47	1234.16	0.804941	1	1.24233	1	-0.769128	-0.674892	-23.1642	5677.13	962.521	3860.54	282.516	0.170166	0.211401	5.87663	4.73034	-1.21917	-1.12493	-30.3002	7793.86	468.695	2029.68	156.785	0.0603716	0.0750012	16.5641	13.3331	-0.969424	-0.875188	-27.7373	5725.91	614.004	2007.42	221.267	0.107294	0.133294	9.32018
	RMQ06093		META1_1524	pheT	phenylalanine tRNA synthetase, beta-subunit		-0.0757195	0	-0.995537	3968.21	3326.16	1416.1	888.205	0.840002	1	1.19047	1	-0.378318	-0.302598	-10.2125	3904.22	1627.3	2687	438.242	0.418487	0.498198	2.38956	2.00724	-1.18533	-1.10961	-29.1555	5232.7	340.73	1369.88	127.586	0.0652635	0.0776945	15.3225	12.8709	-0.986631	-0.910912	-27.8759	3930.57	403.458	1394.74	163.795	0.103126	0.122769	9.69686
	RMQ10883	RMQ06093	META1_1524	pheT	phenylalanine tRNA synthetase, beta-subunit		-0.105428	0	-1.41829	2036.57	1596.87	732.979	458.131	0.784463	1	1.27476	1	-0.737573	-0.632145	-18.641	1928.35	350.911	1367.51	142.645	0.18299	0.233268	5.46478	4.28692	-1.09796	-0.99253	-24.1261	2473.99	197.335	658.526	103.149	0.0798072	0.101735	12.5302	9.82947	-0.901776	-0.796348	-25.4504	1754.77	219.963	635.013	114.411	0.125379	0.159828	7.97583
	RMQ01472		META1_0837	proS	proline-tRNA ligase		-0.124438	0	-1.89081	3941.15	2963.38	1377.13	804.005	0.75087	1	1.33179	1	-0.481253	-0.356815	-14.3329	5359.06	1767.04	3542.88	477.003	0.330177	0.439729	3.02868	2.27413	-0.497982	-0.373544	-14.4418	5036.6	1588.07	1325.22	442.704	0.3177	0.423112	3.14762	2.36344	-0.344705	-0.220267	-9.31993	5595.06	2533.59	1984.06	735.597	0.452163	0.602189	2.21159
	RMQ05481		META1_4627	serS	serine tRNA synthetase; also charges selenocystein tRNA with serine		-0.0848849	0	-1.17071	4793.25	3952.74	1682.8	1054.48	0.822461	1	1.21586	1	-0.431297	-0.346413	-12.3239	4517.87	1663.01	3143.69	448.792	0.370427	0.450389	2.69959	2.2203	-0.488288	-0.403403	-14.456	6029.09	1939.14	1601.75	508.235	0.324872	0.395	3.07814	2.53165	-0.384285	-0.2994	-10.8609	4348.58	1792.7	1561.14	537.43	0.412777	0.50188	2.42262
	RMQ11486		META1_2323	thrS	threonine tRNA synthetase		0.0957294	0	-1.26519	4044.66	5042.63	1422.02	1312.64	1.24661	1	0.802178	1	0.0118184	-0.083911	-0.122373	4219.39	4326.23	2875.82	1084.61	1.02759	0.824307	0.973154	1.21314	-0.225082	-0.320811	-4.66349	5365.87	3192.99	1386.35	835.773	0.59555	0.477737	1.67912	2.0932	-0.0821	-0.177829	-1.03163	4707.42	3899.86	1678.76	1112.83	0.827752	0.664004	1.20809
	RMQ02142		META1_3192	tyrS	tyrosine tRNA synthetase		-0.0699316	0	-0.855672	1860.6	1588.43	667.444	448.207	0.851272	1	1.17471	1	-0.651572	-0.581641	-18.03	2406.17	538.003	1605.27	179.28	0.223063	0.262035	4.48304	3.81629	-0.68571	-0.615779	-17.5126	2355.03	482.82	640.766	163.685	0.2062	0.242226	4.84965	4.12837	-0.521201	-0.45127	-15.8512	2422.56	729.685	867.92	248.808	0.301161	0.353778	3.32048
	RMQ05544		META1_5143	valS	valine tRNA synthetase		-0.0912227	0	-0.934344	700.128	567.564	280.879	200.765	0.810545	1	1.23374	1	-0.519725	-0.428502	-12.0423	1488.47	450.089	960.334	166.459	0.302187	0.372819	3.30921	2.68227	-0.595241	-0.504018	-10.9237	1129	286.811	324.378	125.028	0.253956	0.313315	3.93768	3.19167	-0.462736	-0.371514	-12.8933	1329.18	460.151	487.273	185.975	0.344559	0.425095	2.90226
	RMQ11020		META1_1529	fmt	10-formyltetrahydrofolate:L-methionyl-tRNA(fMet) N-formyltransferase		-0.0343031	0	-0.286172	848.378	783.326	334.596	255.911	0.924053	1	1.08219	1	-0.389023	-0.35472	-5.92777	836.585	339.997	605.084	134.576	0.408297	0.441855	2.44919	2.26319	-0.345721	-0.311418	-5.3439	1093.87	491.05	321.953	167.327	0.451106	0.488182	2.21677	2.04841	-0.23482	-0.200517	-4.62267	905.589	525.425	358.156	198.426	0.582344	0.630207	1.7172
	RMQ02838		META1_1470	leuS	leucine tRNA synthetase		-0.0451385	0	-0.598948	838.967	752.234	320.062	248.008	0.901284	1	1.10953	1	-0.275056	-0.229917	-3.59041	808.745	428.385	530.405	164.718	0.530816	0.588956	1.88389	1.69792	-0.427247	-0.382108	-7.86243	1086.74	407.865	311.533	146.943	0.373898	0.41485	2.67453	2.41051	-0.29798	-0.252841	-6.75849	841.139	424.001	325.633	167.733	0.503524	0.558674	1.986
	RMQ06691		META1_2439	pth	Peptidyl-tRNA hydrolase (PTH)		-0.174877	0	-3.21609	4132.92	2756.26	1413.51	752.753	0.668534	1	1.49581	1	-0.8863	-0.711423	-25.0233	3871.8	502.594	2465.35	181.591	0.129927	0.194346	7.69662	5.14545	-1.19993	-1.02505	-28.7602	4998.94	315.777	1256.89	129.838	0.0631065	0.0943954	15.8462	10.5937	-0.919019	-0.744142	-26.7111	3754.51	452.36	1308.18	177.848	0.120498	0.180243	8.29887
	RMQ03161		META1_3444		Peptidyl-tRNA hydrolase		-0.0138612	0	-0.0833976	449.123	435.127	199.663	167.02	0.968587	1	1.03243	1	-0.344	-0.330139	-3.16949	534.835	242.298	372.88	112.503	0.452897	0.467585	2.20801	2.13865	-0.33506	-0.321199	-3.41443	612.658	282.781	199.025	117.192	0.462317	0.477311	2.16302	2.09507	-0.261376	-0.247514	-4.83654	545.932	300.623	228.616	136.471	0.547803	0.565569	1.82547
	RMQ05557		META1_2888	truB	tRNA pseudouridine synthase B (tRNA pseudouridine 55 synthase) (Psi55 synthase) (tRNA-uridine isomerase) (tRNA pseudouridylate synthase)		-0.233898	0	-3.12018	562.477	328.753	236.268	142.318	0.583583	1	1.71355	1	-0.611848	-0.377951	-5.97865	529.234	129.975	382.357	92.7435	0.244428	0.418841	4.09118	2.38754	-0.912582	-0.678685	-11.5464	769.326	94.5202	232.7	72.4354	0.122298	0.209563	8.17678	4.77183	-0.812227	-0.57833	-16.7122	535.798	82.7644	220.152	75.8089	0.154089	0.26404	6.48974
	RMQ03590		META1_3283	queA	S-adenosylmethionine:tRNA ribosyltransferase-isomerase (Queuosine biosynthesis protein queA)		-0.0686798	0	-0.343684	271.468	231.884	139.242	115.018	0.85377	1	1.17128	1	-0.604172	-0.535492	-2.088	249.385	62.3176	195.696	70.4096	0.248787	0.291412	4.0195	3.43156	-0.597548	-0.528869	-3.61635	364.864	92.8635	136.187	71.1969	0.252611	0.295891	3.95866	3.37963	-0.384369	-0.315689	-4.53578	268.843	111.106	138.651	83.6068	0.412697	0.483405	2.42309
	RMQ01886	RMQ11919	META1_4486	trmU	tRNA (5-methylaminomethyl-2-thiouridylate)-methyltransferase		0.0970151	0	-1.21613	783.755	978.587	312.708	307.053	1.2503	1	0.799806	1	-0.0610801	-0.158095	-0.503368	830.243	719.329	593.589	229.944	0.8688	0.694872	1.15101	1.43911	-0.309933	-0.406948	-5.28378	1101.45	538.825	312.219	179.374	0.489854	0.391789	2.04142	2.5524	-0.134582	-0.231597	-2.02995	923.03	678.915	359.691	236.127	0.73353	0.586682	1.36327
Fatty Acid / Lipoprotein Biosynthesis
	RMQ03287		META1_4996		beta-hydroxyacyl-(acyl-carrier-protein) dehydratase (FabZ-like)		-0.0617656	0	-0.670788	3208.87	2783.88	1134.44	746.41	0.867436	1	1.15282	1	-0.803642	-0.741876	-22.4727	3098.47	488.024	2061.79	173.3	0.157166	0.181186	6.36271	5.5192	-0.812552	-0.750787	-22.7831	4290.7	666.034	1103.29	207.696	0.153974	0.177506	6.4946	5.63361	-0.483795	-0.42203	-14.6147	3109.75	1021.67	1112.76	327.247	0.32825	0.378417	3.04646
	RMQ04662		META1_5124	fabZ	Beta-hydroxyacyl-(acyl-carrier-protein) dehydratase		0.0150645	0	-0.462034	9267.01	9607.72	3188.42	2373.33	1.0353	1	0.965907	1	-0.560296	-0.575361	-17.4166	11081.9	3065.41	7042.78	770.797	0.275235	0.265851	3.63326	3.7615	-0.618247	-0.633312	-19.3417	12018.3	2898.64	3060.12	735.929	0.240853	0.232642	4.1519	4.29845	-0.33889	-0.353954	-9.13916	10931.5	5021.72	3826.59	1359.15	0.458258	0.442635	2.18218
	RMQ05587		META1_1821		putative fatty acid synthase multidomain protein (rkpA-like; wcbR-like)		-0.00310876	0	-0.135263	5793.62	5748.6	2035.47	1475.32	0.992867	1	1.00718	1	-0.0453632	-0.0422544	-0.454126	5755.43	5176.05	3887.52	1282.7	0.900818	0.907289	1.1101	1.10218	-0.418918	-0.41581	-12.0128	7503.48	2862.86	1904.44	735.88	0.381137	0.383875	2.62373	2.60501	-0.231049	-0.227941	-5.05004	6039.76	3544.12	2158.39	995.876	0.587423	0.591643	1.70235
	RMQ09155	RMQ06286	META1_2444	pssA	phosphatidylserine synthase (pssA-like)		0.039048	0	-0.950855	5936.6	6501.83	2105.72	1699.18	1.09408	1	0.914012	1	-0.184911	-0.223959	-3.72662	5865.35	3816.7	4027.87	985.869	0.653265	0.597092	1.53077	1.67478	-0.453757	-0.492805	-13.3417	7999.49	2814.2	2035.64	746.203	0.351758	0.321511	2.84287	3.11032	-0.160831	-0.199879	-2.9235	6303.85	4338.17	2265.2	1218.2	0.690508	0.631132	1.44821
	RMQ09156		META1_5193	psd	phosphatidylserine decarboxylase (psd-like)		-0.00406147	0	-0.126186	3035.21	3001.43	1056.77	809.911	0.990692	1	1.0094	1	-0.202136	-0.198075	-3.87566	3205.1	2014.4	2117.92	529.241	0.627861	0.63376	1.59271	1.57788	-0.445884	-0.441823	-12.476	4501.08	1611.78	1141.01	441.895	0.358192	0.361557	2.7918	2.76581	-0.316808	-0.312747	-8.17513	3436.5	1656.85	1229.34	501.613	0.482161	0.486691	2.074
	RMQ02256	RMQ16202	META1_4487	pmtA	putative phosphatidylethanolamine-N-methyltransferase		0.0358167	0	-0.408482	2882.86	3137.68	1025.46	854.464	1.08597	1	0.920838	1	-0.418227	-0.454043	-11.5686	3392.98	1294.23	2275.48	372.241	0.381745	0.351525	2.61955	2.84474	-0.448792	-0.484608	-12.5257	4219.03	1498.81	1103.66	415.222	0.355802	0.327636	2.81055	3.05217	-0.19196	-0.227777	-3.73808	3501.67	2249.93	1260.89	660.631	0.642747	0.591866	1.55582
	RMQ07886		META1_4993		putative 3-oxoacyl-[acyl-carrier-protein] reductase (fabG-like)		-0.00339298	0	-0.0978267	1833.92	1818.9	656.776	515.849	0.992222	1	1.00784	1	-0.357166	-0.353773	-8.45948	1992.33	875.656	1307.6	271.49	0.439374	0.44282	2.27597	2.25825	-0.479489	-0.476096	-12.1972	2754.23	914.193	708.16	283.677	0.331521	0.334121	3.0164	2.99292	-0.326515	-0.323122	-8.42993	2263.23	1066.97	807.996	348.715	0.471504	0.475202	2.12087
	RMQ08740		META1_2035	plsX	Fatty acid/phospholipid synthesis protein		-0.0621754	0	-0.834559	2274.44	1975	803.422	543.719	0.866631	1	1.15389	1	-0.518866	-0.456691	-13.9156	2269.82	692.978	1473.64	215.665	0.302785	0.349389	3.30268	2.86214	-0.503593	-0.441417	-13.6647	2953.71	939.005	777.319	265.387	0.313623	0.361895	3.18855	2.76323	-0.246314	-0.184138	-5.61046	2290.68	1303.17	822.013	399.577	0.567135	0.654428	1.76325
	RMQ09156		META1_5193	psd	phosphatidylserine decarboxylase (psd-like)		-0.00406147	0	-0.126186	3035.21	3001.43	1056.77	809.911	0.990692	1	1.0094	1	-0.202136	-0.198075	-3.87566	3205.1	2014.4	2117.92	529.241	0.627861	0.63376	1.59271	1.57788	-0.445884	-0.441823	-12.476	4501.08	1611.78	1141.01	441.895	0.358192	0.361557	2.7918	2.76581	-0.316808	-0.312747	-8.17513	3436.5	1656.85	1229.34	501.613	0.482161	0.486691	2.074
	RMQ05570		META1_0379	fabF	3-oxoacyl-[acyl-carrier-protein] synthase II		0.00448234	0	-0.0326288	3167.02	3200.29	1107.27	861.012	1.01037	1	0.989732	1	-0.317584	-0.322066	-7.75217	3042.94	1464.82	1991.92	410.42	0.481301	0.476359	2.0777	2.09926	-0.434046	-0.438529	-11.9632	4234.38	1558.6	1078.78	429.008	0.36809	0.36431	2.71673	2.74491	-0.256179	-0.260662	-5.90194	3121.89	1733.94	1124.03	512.291	0.554397	0.548704	1.80376
	RMQ09524		META1_3006		putative keto/oxo acyl-ACP synthase III		0.00698611	0	-0.684981	784.66	792.169	301.525	256.15	1.01622	1	0.984043	1	-0.291877	-0.298863	-4.30743	940.148	480.197	617.814	172.954	0.510649	0.502501	1.95829	1.99005	-0.414383	-0.42137	-7.90507	1209.02	463.087	334.201	162.967	0.385138	0.378992	2.59647	2.63858	0.103877	0.0968912	-1.48271	934.644	1186.75	360.481	374.883	1.27022	1.24995	0.787268
	RMQ06552		META1_3320	ispE	4-diphosphocytidyl-2-C-methyl-D-erythritol kinase (CMK) (4-(cytidine-5'-diphospho)-2-C-methyl-D-erythritol kinase)		0.0150537	0	-0.653759	506.451	530.586	218.574	197.965	1.03528	1	0.965924	1	-0.236547	-0.2516	-2.17407	523.606	302.056	386.061	130.5	0.580034	0.560273	1.72404	1.78484	-0.423565	-0.438618	-4.58596	672.17	253.766	214.977	112.841	0.377082	0.364235	2.65195	2.74548	-0.151007	-0.166061	-2.03726	559.091	394.292	237.557	165.128	0.706306	0.682243	1.41582
	RMQ04411		META1_3419		apolipoprotein N-acyltransferase		-0.0866394	0	-1.08719	717.113	590.473	290.022	212.262	0.819145	1	1.22079	1	-0.523793	-0.437154	-7.52141	737.264	219.46	534.584	112.819	0.299369	0.365466	3.34036	2.73624	-0.504932	-0.418292	-8.42406	1055.02	327.726	313.437	128.451	0.312657	0.381687	3.19839	2.61995	-0.284812	-0.198173	-5.98287	794.687	410.376	318.824	166.423	0.519025	0.633618	1.92669
	RMQ07631		META1_3191		delta5 acyl-lipid desaturase		0.0309221	0	-0.217399	381.975	410.137	176.494	163.06	1.0738	1	0.931275	1	-0.542444	-0.573366	-3.99004	424.21	123.405	305.298	92.3667	0.286785	0.267075	3.48694	3.74426	-0.359606	-0.390528	-3.99684	565.909	247.521	185.682	115.385	0.436912	0.406885	2.28879	2.4577	-0.305365	-0.336287	-5.25439	465.167	230.044	202.42	119.197	0.495034	0.461013	2.02006
	RMQ07039		META1_4689	fabI	Enoyl-[acyl-carrier-protein] reductase (NADH)		-0.0466725	0	-0.479655	7116.55	6393.51	2464.52	1618.85	0.898106	1	1.11345	1	-0.40105	-0.354378	-11.5128	10124	4025	6445.94	1009.61	0.397146	0.442204	2.51797	2.2614	-0.436539	-0.389866	-12.8133	9588.53	3514.21	2457.01	888.458	0.365983	0.407506	2.73236	2.45395	-0.331224	-0.284552	-8.82458	9671.59	4513.45	3386.87	1241.14	0.466419	0.519336	2.144
	RMQ06175		META1_1815		sterol biosyn		-0.039111	0	-0.658163	2441.05	2230.73	881.776	625.802	0.91388	1	1.09424	1	-0.277588	-0.238477	-6.26993	2490.97	1309.84	1714.23	372.306	0.52773	0.577461	1.89491	1.73172	-0.359638	-0.320527	-8.76312	3096.36	1332.4	842.206	372.233	0.43688	0.47805	2.28896	2.09183	-0.218064	-0.178953	-4.58131	2573.48	1554.22	939.006	479.697	0.605252	0.662288	1.6522
Cell Wall Synthesis
	RMQ05551		META1_3150	murB	UDP-N-acetylenolpyruvoylglucosamine reductase		-0.0534262	0	-0.514254	1222.52	1080.88	456.278	330.526	0.884247	1	1.13091	1	-0.481604	-0.428178	-9.96102	1203.63	397.155	811.456	154.748	0.32991	0.373098	3.03113	2.68026	-0.642423	-0.588997	-14.6004	1746.8	397.824	478.601	146.457	0.227812	0.257634	4.38958	3.88148	-0.320669	-0.267243	-7.79076	1207.71	577.158	455.648	210.492	0.477894	0.540452	2.09252
	RMQ05553		META1_3148	murC	UDP-N-acetylmuramate--L-alanine ligase		-0.0840562	0	-1.15637	2642.52	2180.05	926.584	592.914	0.824031	1	1.21355	1	-0.237625	-0.153569	-4.88399	2576	1495.4	1667.79	402.108	0.578595	0.702151	1.72832	1.42419	-0.452868	-0.368812	-12.3906	3496.41	1239.65	908.444	338.478	0.352478	0.427748	2.83706	2.33783	-0.144992	-0.0609358	-2.47854	2679.4	1928.6	966.307	558.936	0.716157	0.869089	1.39634
	RMQ08189		META1_5084	murD	UDP-N-acetylmuramoylalanine--D-glutamate ligase		-0.0343771	0	-0.2947	1222.17	1128.64	459.288	340.78	0.923896	1	1.08237	1	-0.276476	-0.242099	-4.58456	1190.83	635.616	823.65	202.187	0.529084	0.572666	1.89006	1.74622	-0.592621	-0.558244	-12.822	1604.15	409.63	442.978	149.266	0.255493	0.276539	3.914	3.61613	-0.361797	-0.32742	-9.44679	1365.65	593.754	514.439	215.084	0.434714	0.470523	2.30036
	RMQ02603		META1_5086	murF	UDP-N-acetylmuramoyl-tripeptide--D-alanyl-D-alanine ligase		0.00684888	0	-0.1921	1583.54	1610.57	576.375	470.21	1.0159	1	0.984354	1	-0.119984	-0.126832	-1.63307	1580.41	1198.1	1078.56	350.222	0.758606	0.746737	1.31821	1.33916	-0.410252	-0.417101	-9.57531	2180.78	846.056	592.667	254.158	0.38882	0.382736	2.57189	2.61277	-0.0891194	-0.0959683	-1.11237	1628.73	1326.18	602.98	415.034	0.81448	0.801737	1.22778
	RMQ11143	RMQ05929	META1_5085	mraY	Phospho-N-acetylmuramoyl-pentapeptide-transferase		-0.113854	0	-1.68555	4151.19	3205.14	1447.29	871.33	0.769389	1	1.29973	1	-0.449741	-0.335887	-13.0138	4475.86	1586.07	3045.65	430.828	0.355025	0.461437	2.8167	2.16714	-0.740098	-0.626244	-21.9943	5592.98	1015.37	1445.08	299.355	0.181929	0.236459	5.49664	4.22906	-0.437903	-0.324049	-12.9832	4733.01	1726.65	1689.33	514.147	0.364835	0.474189	2.74096
	RMQ05550		META1_3151	ddlB	D-alanine--D-alanine ligase		-0.0789202	0	-0.911953	1701.88	1418.85	608.133	420.739	0.833834	1	1.19928	1	-0.404089	-0.325169	-9.52951	1756.78	693.2	1186.54	224.989	0.394376	0.472967	2.53565	2.11431	-0.614042	-0.535122	-16.0576	2532.82	617.877	663.748	198.296	0.243197	0.291661	4.1119	3.42864	-0.222588	-0.143667	-4.62087	1751.02	1049.25	644.917	336.458	0.59898	0.718344	1.6695
	RMQ07997		META1_0817	mltB	putative membrane bound lytic murein transglycosylase B, mltB		0.0173358	0	-0.157774	11532.7	12020.4	3964.01	3057.65	1.04075	1	0.960845	1	-0.294674	-0.31201	-7.36818	10617	5381.41	7064.5	1345.85	0.507371	0.487517	1.97094	2.05121	-0.305466	-0.322801	-7.79232	15834.5	7858.26	3995.32	1919.63	0.494919	0.475553	2.02053	2.10282	-0.143283	-0.160619	-2.36223	11295.7	8123.25	4019.16	2187.96	0.71898	0.690846	1.39086
	RMQ02055		META1_3918	amiC	N-acetylmuramoyl-L-alanine amidase-hydrolysis of peptidoglycan		-0.0522149	0	-0.786459	1493.99	1322.55	554.681	398.075	0.886717	1	1.12776	1	0.0760111	0.128226	-0.927908	1612.97	1908.99	1135.45	516.377	1.19127	1.34346	0.839439	0.744345	-0.413045	-0.36083	-9.5161	2191.95	845.312	595.086	263.659	0.386327	0.435682	2.58848	2.29525	-0.0120489	0.040166	-0.332851	1643.06	1588.74	618.381	486.458	0.972638	1.0969	1.02813
	RMQ02103		META1_0192	erfK	putative L,D-transpeptidase linking Lpp to murein, periplasmic		-0.046064	0	-0.464593	11025.1	9915.55	3833.81	2495.23	0.899365	1	1.1119	1	-0.215002	-0.168938	-4.49959	10980.7	6685.47	7307.4	1641.06	0.609535	0.677739	1.6406	1.47549	-0.349154	-0.30309	-9.4714	13697.1	6120.54	3545.76	1496.32	0.447554	0.497634	2.23437	2.00951	-0.109954	-0.0638896	-1.56618	11131.1	8642.67	3965.38	2326.23	0.77633	0.863198	1.28811
	RMQ09292		META1_5302	omp	Outer membrane lipoprotein omp16 precursor-Peptidoglycan-associated lipoprotein		-0.0861821	0	-1.16809	5779.88	4724.93	1971.68	1221.53	0.820008	1	1.2195	1	-0.295852	-0.20967	-7.32433	5975.89	3028.12	3847.36	771.839	0.505997	0.617064	1.97629	1.62058	-0.621329	-0.535147	-19.1331	7733.76	1860.22	1958.6	485.426	0.23915	0.291644	4.18147	3.42884	-0.309969	-0.223787	-7.98191	5765.99	2829.25	2034.54	795.005	0.489813	0.597328	2.04159
	RMQ08205		META1_5257	dacB	D-alanyl-D-alanine carboxypeptidase (EC 3.4.16.4)		0.0159119	0	-0.132241	6132.02	6367.26	2141.06	1625.02	1.03737	1	0.963978	1	-0.0065329	-0.0224448	-0.0821641	6873.22	6766.09	4559.91	1669.75	0.98507	0.949632	1.01516	1.05304	-0.680619	-0.696531	-20.9759	8584	1791.69	2174.77	488.862	0.208632	0.201126	4.79313	4.972	-0.252299	-0.268211	-5.80488	6857.1	3836.13	2428.3	1082.53	0.559372	0.539249	1.78772
LPS / Antigen Biosynthesis
	RMQ04661		META1_5125	lpxA	Acyl-[acyl-carrier-protein]--UDP-N-acetylglucosamine O-acyltransferase, lipid A synthesis		-0.00497501	0	-0.0428905	4645.02	4596.18	1646.01	1169.81	0.98861	1	1.01152	1	-0.517785	-0.51281	-15.4991	4521.55	1372.37	2997.16	376.948	0.303539	0.307037	3.29447	3.25694	-0.519046	-0.514071	-15.5955	6488.93	1968.99	1648.95	516.727	0.30266	0.306147	3.30404	3.26641	-0.302564	-0.297589	-7.66606	4581.79	2278.28	1648.36	658.186	0.498237	0.503978	2.00707
	RMQ03567	RMQ14532	META1_5127	lpxB	Lipid-A-disaccharide synthase		-0.0455347	0	-1.24463	1601.07	1444.8	595.861	435.863	0.900462	1	1.11054	1	-0.242763	-0.197229	-4.88305	1876.4	1063.96	1325.82	313.323	0.57179	0.634997	1.74889	1.57481	-0.287333	-0.241798	-5.53207	2133.35	1094.39	590.066	326.451	0.516021	0.573063	1.93791	1.74501	-0.211851	-0.166316	-4.46159	2306.3	1397.15	859.429	433.235	0.613973	0.681843	1.62874
	RMQ06937		META1_2065	lpxD	UDP-3-O-(3-hydroxymyristoyl)-glucosamine N-acyltransferase		-0.0151518	0	-0.532184	1413.93	1362.96	509.632	399.072	0.96578	1	1.03543	1	-0.134766	-0.119614	-2.08237	2330.95	1713.98	1511.3	461.585	0.73322	0.759252	1.36385	1.31709	-0.250318	-0.235167	-4.59641	2063.38	1157.67	540.325	341.928	0.561929	0.58188	1.77958	1.71857	-0.132315	-0.117164	-2.1146	2379.01	1756.08	857.608	523.764	0.737369	0.763548	1.35617
	RMQ12028	RMQ01070	META1_0648	lpxK	Tetraacyldisaccharide 4'-kinase		0.462689	0	-6.49398	148.507	424.85	101.22	167.821	2.90194	1	0.344596	1	-0.0746141	-0.537303	-0.218772	160.447	133.314	144.296	89.5417	0.842143	0.2902	1.18745	3.4459	-0.0874956	-0.550185	-1.8569	397.909	303.815	135.18	123.145	0.817531	0.281718	1.22319	3.54964	0.39034	-0.0723492	-7.17531	175.477	427.085	109.698	172.534	2.45663	0.846546	0.407062
	RMQ05118		META1_2981	kdsA	3-deoxy-8-phosphooctulonate synthase		-0.073033	0	-0.890109	2781.53	2356.82	983.57	659.748	0.845215	1	1.18313	1	-0.485013	-0.41198	-13.4581	2691.51	879.026	1832.02	269.585	0.327331	0.387275	3.05501	2.58214	-0.492474	-0.419441	-13.7368	3672.82	1179.48	965.671	337.259	0.321755	0.380679	3.10795	2.62689	-0.360952	-0.287919	-9.83925	2729	1188.45	980.762	377.623	0.43556	0.515325	2.29589
	RMQ06784		META1_0233	kdsB	3-deoxy-manno-octulosonate cytidylyltransferase		-0.0427665	0	-0.403336	1952.94	1769.97	703.241	500.34	0.90622	1	1.10349	1	-0.481985	-0.439218	-12.5198	2069.84	682.53	1404.59	215.454	0.329621	0.363732	3.03378	2.74928	-0.528104	-0.485337	-14.0394	2706.37	803.401	720.185	239.265	0.296412	0.327087	3.37368	3.05729	-0.32109	-0.278324	-8.2042	1993.76	954.602	728.898	308.361	0.47743	0.526837	2.09455
	RMQ06797		META1_0615	rfbC	dTDP-4-dehydrorhamnose 3,5-epimerase		-0.117571	0	-1.29943	642.26	487.937	266.205	181.916	0.762832	1	1.3109	1	-0.474222	-0.356651	-5.5221	609.38	203.398	445.498	106.765	0.335566	0.439895	2.98004	2.27327	-0.450849	-0.333278	-6.18775	841.877	295.916	259.733	129.718	0.354121	0.464219	2.82389	2.15416	-0.344821	-0.22725	-7.13998	607.734	274.232	251.181	131.733	0.452042	0.592584	2.21218
	RMQ07299		META1_2394	rfbC	dTDP-4-dehydrorhamnose 3,5-epimerase		-0.00731037	0	-0.100452	5932.48	5834.51	2067.68	1502.56	0.983308	1	1.01698	1	-0.415646	-0.408336	-12.0331	7629.37	2929.88	4947.61	761.397	0.38402	0.390539	2.60403	2.56056	-0.544342	-0.537031	-16.6831	8527.52	2433.79	2168.03	644.704	0.285534	0.290381	3.5022	3.44375	-0.325411	-0.318101	-8.57619	7298.04	3450.02	2576.86	978.817	0.472704	0.480728	2.11549
	RMQ07297	RMQ12055	META1_2396	rfbD	dTDP-4-dehydrorhamnose reductase		0.0156259	0	-0.173217	1024.76	1060	395.51	326.756	1.03664	1	0.96466	1	-0.526684	-0.54231	-9.76422	1016.61	301.751	708.409	130.381	0.297383	0.286873	3.36267	3.48586	-0.756352	-0.771978	-15.0729	1416.99	248.286	393.349	114.143	0.175246	0.169053	5.70626	5.91531	-0.460065	-0.475691	-12.4057	1005.73	349.074	388.132	149.165	0.346685	0.334433	2.88446
	RMQ11733	RMQ04352	META1_4632	rfbD	dTDP-4-dehydrorhamnose reductase		-0.0872951	0	-1.64238	3183.81	2622.71	1141.31	735.137	0.817909	1	1.22263	1	-0.262107	-0.174812	-6.18536	3332.68	1808.92	2352.49	498.274	0.546881	0.668633	1.82855	1.49559	-0.382393	-0.295098	-10.0859	4270.98	1745.83	1145.38	477.026	0.414579	0.506876	2.41209	1.97287	-0.184057	-0.0967618	-3.64357	3492.19	2267.27	1280.32	665.995	0.654551	0.800273	1.52777
	RMQ09406		META1_4040	rfbD	dTDP-4-dehydrorhamnose reductase		-0.0164619	0	-0.139877	8467.94	8150.75	2954.97	2060.36	0.962804	1	1.03863	1	-0.49446	-0.477998	-15.0705	8888.55	2839.16	6021.07	735.616	0.320288	0.332661	3.12219	3.00606	-0.589989	-0.573527	-18.3914	11216.8	2876.44	2883.09	747.625	0.257046	0.266977	3.89035	3.74564	-0.362511	-0.346049	-10.0505	8779.83	3809.54	3104.28	1073.99	0.433999	0.450766	2.30415
	RMQ05796	RMQ15925	META1_0612	rfbF	alpha-D-glucose-1-phosphate cytidylyltransferase		-0.04216	0	-0.363209	834.444	756.959	323.683	250.989	0.907486	1	1.10195	1	-0.276307	-0.234147	-3.62197	829.929	440.332	565.808	164.708	0.529289	0.583248	1.88933	1.71454	-0.343296	-0.301136	-6.14353	1197.92	544.017	340.425	185.117	0.453633	0.499878	2.20443	2.00049	-0.261235	-0.219075	-5.54314	976.446	535.284	378.041	200.548	0.54798	0.603844	1.82488
	RMQ01381		META1_4041	rffG	dTDP-glucose 4,6-dehydratase		0.0603384	0	-0.665911	5597.73	6425.93	1971.83	1635.97	1.14905	1	0.870285	1	-0.225291	-0.28563	-4.79452	5774.68	3432.04	3869.55	876.092	0.595263	0.518048	1.67993	1.93032	-0.489165	-0.549504	-14.6881	8073.07	2625.34	2036.37	675.344	0.324216	0.282161	3.08436	3.54408	-0.286609	-0.346948	-7.06517	5559.91	2873.63	1977.98	815.419	0.516881	0.449834	1.93468
	RMQ07296		META1_2397	rffH	Glucose-1-phosphate thymidylyltransferase		-0.0186754	0	-0.182237	1543.59	1476.54	568.611	429.799	0.95791	1	1.04394	1	-0.447304	-0.428629	-10.6707	1659.73	591.738	1129.33	200.517	0.357023	0.37271	2.80094	2.68305	-0.590357	-0.571682	-14.1488	2022.17	519.105	547.693	186.046	0.256828	0.268113	3.89365	3.72977	-0.337512	-0.318837	-8.6927	1627.57	747.077	604.727	256.865	0.459714	0.479914	2.17526
	RMQ11741	RMQ16325	META1_4039	rffH	Glucose-1-phosphate thymidylyltransferase		-0.150868	0	-2.66035	16482.4	11635.6	5607.6	2882.91	0.706532	1	1.41536	1	-0.720539	-0.569671	-22.4516	18295	3486.64	11552.4	878.074	0.19031	0.269358	5.25459	3.71254	-0.755302	-0.604434	-23.3149	20199.3	3562.84	5022.98	893.011	0.17567	0.248637	5.69249	4.02193	-0.532218	-0.38135	-16.5283	18674.9	5492.74	6508.99	1472.11	0.293617	0.415575	3.40579
	RMQ02678		META1_4691		17 kDa common-antigen		-0.0329181	0	-0.376426	2073.47	1917.93	753.031	541.614	0.927005	1	1.07874	1	-0.0565731	-0.0236549	-0.60012	2042.86	1787.03	1414.79	483.785	0.877863	0.946989	1.13913	1.05598	-0.376223	-0.343305	-9.18021	2712.41	1137.45	735.012	325.792	0.42051	0.453623	2.37806	2.20448	-0.17448	-0.141562	-3.22105	2286.1	1521.84	842.201	464.714	0.669145	0.721836	1.49444
	RMQ09367		META1_3708		Perosamine synthetase-GDP-4-dehydro-6-deoxy-D-mannose-4-aminotransferase-LPS biosyn		-0.0374698	0	-0.462973	598.084	556.15	252.499	194.35	0.91734	1	1.09011	1	0.0444424	0.0819122	-0.421949	862.719	957.197	578.127	283.448	1.10775	1.20757	0.90273	0.82811	-0.354624	-0.317154	-4.17362	806.145	354.59	251.904	139.33	0.441953	0.481777	2.26269	2.07565	0.0155956	0.0530654	-0.128346	953.311	989.541	372.811	323.56	1.03656	1.12997	0.964727
Nucleotide Synthesis and Salvage
	RMQ00520	RMQ15902	META1_0776	purA	adenylosuccinate synthetase		-0.105373	0	-1.80385	6178.73	4857.87	2182.22	1285.62	0.784578	1	1.27457	1	-0.478196	-0.372823	-14.2317	5855.8	1930.3	4081.22	520.062	0.33251	0.423816	3.00743	2.35952	-0.526428	-0.421055	-15.9769	7695.23	2270.04	2014.87	598.63	0.297558	0.379267	3.36069	2.63667	-0.361106	-0.255733	-9.97164	5361.26	2324.75	1930.6	677.724	0.435406	0.554967	2.29671
	RMQ12787		META1_0776	purA	adenylosuccinate synthetase		-0.0293337	0	-0.263639	10308.1	9638.81	3586.95	2422.53	0.93472	1	1.06984	1	-0.285216	-0.255883	-7.00353	11610.4	6018.32	7803.17	1470.59	0.518542	0.554776	1.92848	1.80253	-0.420686	-0.391353	-12.2854	13293.1	5043.71	3408.62	1252.63	0.379589	0.406114	2.63443	2.46237	-0.20914	-0.179806	-4.31413	12255.1	7571.77	4335.15	2060.88	0.617817	0.660988	1.6186
	RMQ08014	RMQ08013	META1_1937	purE	phosphoribosylaminoimidazole carboxylase = AIR carboxylase, catalytic subunit		-0.0646463	0	-0.838912	3176.22	2747.37	1124.86	759.978	0.861695	1	1.1605	1	-0.299793	-0.235147	-7.19685	3123.71	1560.65	2143.28	434.936	0.501426	0.581906	1.99431	1.71849	-0.366041	-0.301395	-9.35505	4126.97	1776.74	1082.9	501.31	0.430486	0.49958	2.32296	2.00168	-0.252249	-0.187603	-5.76627	3160.69	1764.53	1146.06	531.232	0.559437	0.649228	1.78751
	RMQ12949		META1_2535	purH	bifunctional: IMP cyclohydrolase (N-terminal); phosphoribosylaminoimidazolecarboxamide formyltransferase (C-terminal)		-0.00415584	0	-0.0495896	1655.83	1639.04	607.044	469.224	0.990496	1	1.00959	1	-0.467784	-0.463629	-11.1831	1665.4	568.013	1136.05	191.753	0.340577	0.343852	2.93619	2.90823	-0.729523	-0.725367	-17.0053	1944.42	362.554	524.433	137.772	0.186413	0.188206	5.36442	5.31334	-0.48845	-0.484294	-14.3852	1712.16	557.643	633.708	202.411	0.324751	0.327873	3.07928
	RMQ08013		META1_1937	purK	phosphoribosylaminoimidazole carboxylase = AIR carboxylase, CO(2)-fixing subunit		0.0435592	0	-0.479257	2731.55	3020.35	977.574	817.228	1.1055	1	0.904567	1	-0.13488	-0.178439	-2.152	2878.39	2091.36	2027.56	547.54	0.733028	0.663073	1.3642	1.50813	-0.355423	-0.398982	-8.96149	3604.97	1581.87	965.626	422.66	0.44114	0.399041	2.26685	2.50601	-0.250279	-0.293838	-5.70005	2993.52	1672.22	1095.73	500.161	0.56198	0.508349	1.77942
	RMQ09798		META1_0010	purL	phosphoribosylformylglycinamide synthetase		-0.0843076	0	-1.05553	4203.13	3461.49	1466.22	910.712	0.823555	1	1.21425	1	-0.47937	-0.395062	-14.0456	4251.14	1412.4	2755.4	387.197	0.331612	0.402659	3.01557	2.48349	-0.542084	-0.457776	-16.0959	5227.06	1501.86	1331.88	410.11	0.287023	0.348517	3.48404	2.8693	-0.395227	-0.31092	-11.2845	4233.59	1698.87	1483.42	512.721	0.402506	0.488743	2.48443
	RMQ07287		META1_0424	purQ	phosphoribosylformylglycinamidine synthase I		-0.00631415	0	-0.0447764	1124.88	1108.28	428.009	337.376	0.985566	1	1.01465	1	-0.232948	-0.226634	-3.5619	1124.39	657.575	786.677	208.904	0.58486	0.593425	1.70981	1.68513	-0.409836	-0.403522	-8.41233	1536.05	598.162	424.412	192.67	0.389192	0.394892	2.56942	2.53234	-0.233099	-0.226785	-4.79317	1107.67	649.166	422.924	229.61	0.584656	0.593219	1.71041
	RMQ07288		META1_0423	purS	Phosphoribosylformylglycinamidine synthetase PurS		0.0143177	0	-0.294491	4232.3	4371.37	1499.94	1148.54	1.03352	1	0.96757	1	-0.138573	-0.15289	-2.20581	4103.27	2973.61	2806.73	762.705	0.726821	0.70325	1.37586	1.42197	-0.315588	-0.329906	-7.97516	5974.58	2901.31	1536.86	734.534	0.483517	0.467837	2.06818	2.1375	-0.1992	-0.213518	-3.97227	4161.37	2631.36	1499.16	749.612	0.63212	0.61162	1.58198
	RMQ05667		META1_3528	pyrC	putative dihydroorotase-like protein		-0.0428966	0	-0.418626	2257.9	2045.62	809.305	570.124	0.906006	1	1.10375	1	-0.443614	-0.400718	-11.4926	2170.2	780.189	1463.79	243.18	0.360069	0.39745	2.77725	2.51604	-0.597853	-0.554956	-16.4332	3069.4	776.314	806.647	238.694	0.252433	0.27864	3.96144	3.58886	-0.486454	-0.443557	-14.5593	2347.05	767.063	840.046	263.72	0.326247	0.360116	3.06517
	RMQ02747		META1_3406	pyrE	orotate phosphoribosyltransferase (OPRT) (OPRTase)		0.0305623	0	-0.719911	1551.4	1669.46	572.19	489.014	1.07291	1	0.932047	1	-0.172983	-0.203546	-2.77994	1510.62	1010.01	1050.13	297.747	0.671454	0.625827	1.4893	1.59789	-0.283236	-0.313798	-5.5665	2202.51	1145.1	594.509	331.327	0.520912	0.485514	1.91971	2.05967	-0.162454	-0.193016	-2.80288	1637.78	1124.7	608.366	362.139	0.687933	0.641186	1.45363
	RMQ09423	RMQ15208	META1_1411	pyrF	orotidine 5'-phosphate decarboxylase		-0.0871003	0	-1.24687	2130.16	1735.18	777.369	497.696	0.818276	1	1.22208	1	-0.398406	-0.311305	-10.7206	3110	1237.76	2132.39	355.766	0.399571	0.488309	2.50268	2.04788	-0.409064	-0.321963	-10.306	3032.56	1170.57	821.629	345.087	0.389885	0.476471	2.56486	2.09876	-0.291871	-0.204771	-7.25363	3072.73	1565.69	1114.99	485.663	0.510657	0.624064	1.95826
	RMQ03614		META1_5110	pyrG	CTP synthetase		-0.0863106	0	-1.07525	3306.7	2710.86	1169.21	729.153	0.819765	1	1.21986	1	-0.269727	-0.183416	-6.10302	3321.2	1787.66	2186.69	480.016	0.537369	0.655516	1.86092	1.52552	-0.373254	-0.286944	-9.93617	4561.97	1940.1	1177.24	516.436	0.423395	0.516483	2.36186	1.93617	-0.231397	-0.145087	-5.03538	3582	2104.01	1287.35	614.224	0.586952	0.716001	1.70372
	RMQ06934		META1_2059	pyrH	uridylate kinase		-0.0372925	0	-0.35919	2928.8	2682.46	1051.95	720.881	0.917715	1	1.08966	1	-0.345274	-0.307981	-8.93745	3685.74	1664.55	2425.39	453.728	0.451571	0.492061	2.21449	2.03227	-0.412928	-0.375635	-10.6159	3322.61	1287.25	862.904	373.607	0.386431	0.42108	2.58778	2.37484	-0.251345	-0.214053	-5.74835	4063.51	2278.48	1450.72	660.85	0.560602	0.610868	1.7838
	RMQ07098		META1_2119	cmk	cytidine monophosphate (CMP) kinase-purine and pyrimidine salvage		0.00992075	0	-0.0899678	1520.58	1554.98	559.847	451.521	1.02311	1	0.977414	1	-0.16597	-0.175891	-2.48658	1566.63	1068.91	1078.64	312.582	0.682386	0.666975	1.46545	1.49931	-0.29171	-0.301631	-5.65992	1998.65	1021.67	535.909	304.362	0.510846	0.499309	1.95754	2.00277	-0.100027	-0.109947	-1.33553	1610.96	1280.11	601.509	396.609	0.79428	0.776341	1.259
	RMQ02773		META1_1990	ndk	nucleoside diphosphate kinase		-0.0495957	0	-0.512165	37485.8	33425.3	12780.2	8311.99	0.892081	1	1.12097	1	-0.424484	-0.374889	-12.5239	35996.5	13546.8	23639.4	3183.4	0.376284	0.421805	2.65757	2.37077	-0.95471	-0.905115	-27.5907	48618.1	5414.83	12062.1	1345.5	0.110991	0.124419	9.0097	8.03738	-0.60433	-0.554735	-19.085	37328.7	9283.31	13191	2481.04	0.248696	0.278782	4.02097
	RMQ02239		META1_0318		Xanthosine triphosphate pyrophosphatase		-0.0513085	0	-0.509245	1819.2	1616.72	658.845	466.038	0.88857	1	1.1254	1	-0.995669	-0.94436	-21.3197	1582.9	160.581	1042.3	97.1353	0.101002	0.113668	9.90076	8.79751	-0.936594	-0.885285	-20.367	1927.26	222.048	532.096	106.241	0.115719	0.130231	8.64159	7.67866	-0.636518	-0.58521	-19.0814	1580.07	364.51	586.564	153.061	0.230931	0.25989	4.3303
	RMQ04483		META1_2164		Nucleoside conversion: Bis(5-prime-nucleosyl)-tetraphosphatase (asymmetrical) (EC 3.6.1.17)		-0.114343	0	-0.622263	272.964	210.185	140.823	109.578	0.768523	1	1.3012	1	-0.614571	-0.500228	-3.69612	366.848	88.7521	275.994	75.5829	0.242901	0.316062	4.11691	3.16394	-0.665915	-0.551572	-3.68089	384.621	86.262	142.009	70.0692	0.215817	0.28082	4.63357	3.561	-0.563245	-0.448902	-9.15798	353.286	96.4672	165.743	79.952	0.273372	0.355711	3.65801
	RMQ09546		META1_0176		PHOSPHOHYDROLASE (MUTT | NUDIX FAMILY PROTEIN/ Pyridoxamine 5'-phosphate oxidase-related		0.077798	0	-1.11854	6819.92	8207.03	2362.68	2027.9	1.19642	1	0.83583	1	-0.357708	-0.435506	-9.7456	7095.49	3138.07	4554.97	789.735	0.438826	0.366855	2.27881	2.72588	-0.348531	-0.426329	-9.34801	8091.59	3641.71	2079.5	904.373	0.448197	0.374689	2.23116	2.66888	-0.351314	-0.429112	-9.61867	7058.45	3159.65	2486.39	870.525	0.445334	0.372296	2.2455
	RMQ08066		META1_1386		PHOSPHOHYDROLASE (MUTT | NUDIX FAMILY PROTEIN/		-0.0621901	0	-0.655336	1633.68	1414.13	601.033	410.895	0.866583	1	1.15396	1	-0.454171	-0.39198	-11.2396	1828.84	637.806	1287.82	209.86	0.351422	0.405527	2.84558	2.46593	-0.400546	-0.338356	-9.09853	2124.72	833.232	591.076	256.181	0.397607	0.458821	2.51505	2.1795	-0.224801	-0.162611	-4.7112	1848.1	1099.22	680.151	352.605	0.595935	0.687684	1.67804
	RMQ12226		META1_4416	pnp	polynucleotide phosphorylase/polyadenylase		0.0415408	0	-1.09784	33770.4	36943.3	11235.2	9021.28	1.10038	1	0.908781	1	-0.258027	-0.299568	-6.14147	37899.2	21011.5	24012.7	4814.45	0.552043	0.501686	1.81145	1.99328	-0.444821	-0.486362	-13.2268	50463.3	18537.8	12393.6	4343.96	0.35907	0.326316	2.78497	3.06451	-0.294472	-0.336012	-7.48044	40941.9	20941	14485.5	5340.48	0.507608	0.461304	1.97002
	RMQ02273	RMQ12972	META1_4416	pnp	polynucleotide phosphorylase/polyadenylase		0.0116776	0	-0.179439	9721.73	10002.8	3382.54	2472.72	1.02725	1	0.97347	1	-0.803181	-0.814859	-24.4085	9923.85	1564.8	6606.75	423.696	0.157333	0.153159	6.35596	6.52918	-1.01543	-1.02711	-28.2477	12852.2	1241.52	3171.25	345.578	0.0965094	0.0939489	10.3617	10.6441	-0.581489	-0.593167	-18.298	9742.76	2556.08	3413.73	729.119	0.262126	0.255172	3.81495
	RMQ02683		META1_4249	prs	phosphoribosylpyrophosphate synthetase		-0.157644	0	-2.8405	16634.6	11544.1	5840.66	2905.02	0.695594	1	1.43762	1	-0.696155	-0.538511	-21.7747	16892.2	3379.6	11593.2	865.195	0.2013	0.289394	4.9677	3.4555	-0.636437	-0.478793	-19.9659	19309.9	4369.91	5149.55	1084.46	0.230974	0.332053	4.32949	3.01157	-0.397504	-0.23986	-11.4515	17365.3	6929.8	6234.24	1890.53	0.400402	0.575625	2.49749
Drug resistance proteins
	RMQ06781		META1_4492	emrA	multidrug resistance secretion protein		0.120725	0	-1.42242	367.896	485.243	174.028	182.056	1.32046	1	0.757312	1	-0.493324	-0.614049	-3.55035	393.842	125.889	300.799	86.9313	0.321126	0.243193	3.11404	4.11196	-0.442936	-0.563661	-4.20747	541.441	194.273	183.468	94.5161	0.360632	0.273111	2.77291	3.66152	-0.403086	-0.523811	-7.36781	446.754	176.126	197.106	103.69	0.395289	0.299357	2.5298
	RMQ01460	RMQ16415	META1_3689		Acriflavin resistance plasma membrane protein/ putative membrane protein with sterol sensing domain; putative exporter, RND family		-0.0145534	0	-0.32247	8506.86	8209.78	2999.76	2081.43	0.967045	1	1.03408	1	-0.569594	-0.555041	-17.7373	9489.72	2544.7	6473.67	667.523	0.269405	0.278586	3.71188	3.58956	-0.671119	-0.656565	-20.9093	11300.2	2408.83	2871.26	635.87	0.213246	0.220513	4.68941	4.53487	-0.375947	-0.361394	-10.5882	9500.55	3974.24	3417.83	1096.54	0.420778	0.435117	2.37655
	RMQ05817		META1_2389	bacA	Undecaprenyl-diphosphatase (Undecaprenyl pyrophosphate phosphatase) (Bacitracin resistance protein)		-0.0188928	0	-0.258981	1695.7	1615.93	630.686	461.885	0.95743	1	1.04446	1	-0.104037	-0.0851444	-1.30316	1676.75	1314.32	1171.69	365.105	0.786978	0.821969	1.27068	1.21659	-0.608846	-0.589953	-15.4785	2195.2	535.805	612.204	172.459	0.246124	0.257068	4.06299	3.89003	-0.186054	-0.167161	-3.54668	1845.97	1195.23	686.7	380.139	0.651547	0.680517	1.53481
	RMQ02517		META1_4738		RND efflux transporter, membrane fusion protein subunit precursor		0.0707864	0	-0.866431	2763.37	3242.47	998.779	861.148	1.17703	1	0.849598	1	-0.378828	-0.449615	-9.74956	2695.83	1122.01	1871.49	321.464	0.417996	0.355128	2.39237	2.81588	-0.492776	-0.563563	-13.4481	3237.3	1030.24	875.231	302.447	0.321532	0.273173	3.11011	3.66069	-0.392739	-0.463525	-11.0853	2698.22	1091.05	977.17	346.424	0.404819	0.343934	2.47024
	RMQ09140		META1_5177		Bicyclomycin resistance protein/ putative sugar efflux transporter B		-0.0631065	0	-0.766697	353.615	305.853	168.861	136.771	0.864756	1	1.1564	1	-0.545339	-0.482233	-3.2519	349.229	98.3263	276.18	82.1471	0.284879	0.329433	3.51026	3.03552	-0.618495	-0.555388	-4.16328	450.039	106.73	162.25	74.8335	0.240716	0.278363	4.15427	3.59243	-0.417351	-0.354244	-6.7603	377.441	142.709	176.015	92.4009	0.382516	0.442339	2.61427
	RMQ01070		META1_0648	terC	tellurium resistance		-0.0938494	0	-1.09621	940.738	757.318	364.573	252.444	0.805658	1	1.24122	1	-0.702879	-0.60903	-13.8127	1123.43	222.547	770.15	114.57	0.198208	0.24602	5.04521	4.06471	-0.492127	-0.398278	-9.34043	1292.98	414.95	371.859	152.892	0.322013	0.399689	3.10547	2.50194	-0.174822	-0.0809725	-3.01826	1126.21	752.709	430.412	261.218	0.668618	0.829903	1.49562
	RMQ07518		META1_2486		multidrug efflux protein, subunit A; RND efflux transporter, membrane fusion protein subunit		0.363989	0	-9.84606	1294.69	3004.05	478.883	831.411	2.31201	1	0.432524	1	0.0781696	-0.28582	-0.841678	1489.9	1782.89	1011.83	479.182	1.19721	0.517822	0.835277	1.93117	-0.131171	-0.49516	-2.16364	2019.54	1467.33	515.348	414.224	0.739315	0.319772	1.3526	3.12723	0.227671	-0.136319	-4.8935	1881.61	3177.74	697.818	910.284	1.68916	0.730603	0.59201
	RMQ09087	RMQ07515	META1_2488		multidrug efflux system, subunit C; RND efflux exporter		-0.149887	0	-1.96591	650.289	460.092	260.299	171.188	0.70813	1	1.41217	1	-0.325483	-0.175596	-3.40794	629.363	299.34	435.091	126.172	0.472625	0.667427	2.11584	1.49829	-0.470705	-0.320817	-6.90139	829.161	280.451	250.563	116.467	0.338295	0.47773	2.956	2.09323	-0.283987	-0.1341	-5.85634	685.416	357.816	276.445	150.627	0.520011	0.734345	1.92303
	RMQ05386		META1_4956	acrF	multidrug transport protein, acriflavin resistance protein F (RND family)		-0.047597	0	-0.499805	2284.26	2044.63	803.415	571.438	0.896196	1	1.11583	1	-0.248122	-0.200525	-5.06863	2291.76	1298.27	1518.06	364.763	0.564779	0.630196	1.7706	1.58681	-0.386192	-0.338595	-9.70795	3114.1	1279.83	811.891	362.044	0.410968	0.458569	2.43328	2.18069	-0.126413	-0.0788163	-1.98047	2344.95	1746.75	836.48	529.724	0.747458	0.834034	1.33787
	RMQ03833		p2META_0030	copA	Copper resistance protein copA		0.0637794	0	-0.705862	7232.11	8376.27	2536.56	2097	1.15819	1	0.863417	1	-0.315187	-0.378967	-8.13346	9479.77	4601.68	6323.41	1136	0.483964	0.417862	2.06627	2.39313	-0.269037	-0.332816	-6.35735	10462	5630.56	2657.71	1440.12	0.538224	0.464712	1.85796	2.15187	0.044016	-0.0197634	-0.437869	8902.14	9847.32	3177.26	2666.66	1.10666	0.955513	0.903616
	RMQ09999		p2META_0029	copB	Copper resistance copB protein		0.0584266	0	-0.670946	3430.26	3928.45	1213.5	1044.84	1.144	1	0.874125	1	-0.152546	-0.210973	-2.57829	6126.77	4313.22	3962.75	1099.87	0.703807	0.615215	1.42084	1.62545	-0.181018	-0.239445	-3.45319	5870.95	3949.12	1472.43	1091.62	0.659146	0.576176	1.51711	1.73558	0.139931	0.0815048	-2.28175	5948.02	8210.32	2119.42	2256.31	1.38017	1.20644	0.72455
	RMQ06183		META1_0293		ABC-2 transporter/ Daunorubicin resistance protein		-0.0284294	0	-0.468338	861.532	810.117	337.082	267.129	0.936636	1	1.06765	1	-0.523058	-0.494628	-9.17107	950.228	284.177	673.197	122.026	0.299876	0.320163	3.33471	3.12341	-0.485671	-0.457242	-8.49819	1164	378.393	338.599	141.015	0.326835	0.348946	3.05965	2.86577	-0.255887	-0.227457	-5.43828	1079.92	598.746	415.914	222.131	0.55477	0.592301	1.80255
Chemotaxis
	RMQ00901		META1_0456	motB	Chemotaxis protein MotB		-0.101131	0	-1.36442	3847.81	3048.47	1346.62	813.597	0.792263	1	1.26221	1	-0.214863	-0.113733	-4.40803	4768.55	2904.8	3180.47	748.604	0.609729	0.769604	1.64007	1.29937	-0.556381	-0.45525	-16.5317	5341.08	1475.54	1394.69	414.248	0.277728	0.35055	3.60065	2.85266	0.0134666	0.114597	-0.107193	5054.37	5212.21	1807.11	1441.02	1.03149	1.30196	0.969468
	RMQ00952		META1_0457	motC	chemotaxis protein MotC		-0.098919	0	-1.33579	1683.56	1343.22	611.895	403.125	0.796308	1	1.2558	1	-0.173389	-0.0744697	-2.87106	1702.1	1140.06	1163.31	328.926	0.670828	0.842423	1.49069	1.18705	-0.368669	-0.26975	-8.03827	2110.99	892.971	585.475	266.288	0.427889	0.537341	2.33705	1.86101	-0.0373662	0.0615528	-0.373992	2004.18	1831.5	744.824	544.953	0.917559	1.15227	1.08985
	RMQ01110		META1_0333		cheZ like domain protein		0.0269054	0	-0.275513	5316.19	5664.96	1851.61	1434.13	1.06391	1	0.939928	1	0.0397898	0.0128844	-0.425388	4832.26	5306.76	3144.09	1309.13	1.09595	1.03011	0.912452	0.970768	-0.309031	-0.335937	-7.83979	7244.62	3547.56	1797.08	905.125	0.490873	0.461385	2.03719	2.16739	-0.0784795	-0.105385	-1.01774	5204.34	4362.02	1856.15	1188.19	0.834681	0.78454	1.19806
	RMQ01428		META1_0469	motA	Chemotaxis protein MotA (Motility protein A)		-0.107942	0	-1.54316	3252.54	2529.06	1122.7	691.133	0.779934	1	1.28216	1	-0.0691267	0.0388155	-0.833992	3005.86	2573.89	1971.56	656.461	0.852851	1.09349	1.17254	0.914502	-0.548582	-0.440639	-15.7519	3781.64	1076.34	991.806	304.394	0.28276	0.362544	3.53656	2.75829	0.00630344	0.114246	-0.258033	3283.04	3337.46	1182.26	933.611	1.01462	1.30091	0.985591
	RMQ01768		META1_3084		cheZ like domain protein		0.0605793	0	-0.846157	2335.21	2671.98	813.484	722.149	1.14969	1	0.869802	1	0.115351	0.0547717	-1.87081	2756.9	3606.73	1765.51	903.383	1.30422	1.13441	0.766742	0.881512	-0.415593	-0.476173	-10.8465	3310.72	1270.76	850.576	365.822	0.384067	0.334062	2.60371	2.99345	-0.185231	-0.245811	-3.56515	2954.01	1926.33	1051.93	572.5	0.652783	0.567792	1.5319
	RMQ03257		META1_1423	cheY	Chemotaxis response regulator receiver		-0.143698	0	-2.37214	9992.08	7172.42	3418.88	1832.07	0.718293	1	1.39219	1	-0.0561564	0.0875418	-0.640308	8782.59	7725.96	5659.1	1874.39	0.878706	1.22332	1.13804	0.817444	-0.407444	-0.263746	-11.7405	11356.7	4489.75	2917.76	1075.89	0.391342	0.544821	2.55531	1.83546	-0.366898	-0.2232	-10.2292	8879.39	3838.23	3147.62	1041.5	0.429637	0.598136	2.32755
	RMQ03395		META1_0572		putative chemoreceptor y4sI (Methyl-accepting chemotaxis protein)		-0.0341095	0	-1.03061	2399.01	2199.88	827.354	601.455	0.924465	1	1.08171	1	0.0588957	0.0930052	-1.11758	2251.45	2592.67	1436.01	656.873	1.14524	1.23881	0.873181	0.807225	-0.340801	-0.306692	-8.50267	3283.89	1497.59	830.754	404.79	0.456246	0.493524	2.1918	2.02624	-0.185629	-0.15152	-3.75189	2402.22	1562.28	854.272	472.635	0.652185	0.705473	1.53331
	RMQ03453		META1_3653		methyl-accepting chemotaxis protein		-0.0980983	0	-1.84632	565.206	452.621	229.202	166.4	0.797814	1	1.25342	1	-0.0426103	0.0554879	-1.23611	820.657	733.714	502.172	226.097	0.906546	1.13629	1.10309	0.88006	-0.294943	-0.196845	-3.39843	687.423	348.575	211.943	135.678	0.507057	0.635558	1.97216	1.57342	-0.230465	-0.132366	-4.83902	810.921	477.903	313.742	178.923	0.588214	0.737282	1.70006
	RMQ05246		META1_4953		putative methyl-accepting chemotaxis receptor/sensory transducer with PAS domain		0.0385078	0	-0.983901	2214.68	2425.83	778.77	648.951	1.09272	1	0.91515	1	0.234372	0.195864	-5.28254	2427.01	4184.03	1535.17	1025.4	1.71543	1.56987	0.582945	0.636994	-0.522438	-0.560946	-13.7834	2816.43	845.436	728.669	255.989	0.300305	0.274824	3.32995	3.6387	0.0934055	0.0548977	-1.37418	2459.75	3034	879.798	870.022	1.23995	1.13474	0.806482
	RMQ06117		META1_5220		putative Methyl-accepting chemotaxis protein		-0.169089	0	-0.902902	221.426	150.244	121.786	91.4464	0.677502	1	1.47601	1	-0.21366	-0.0445707	-0.60777	219.031	134.042	173.346	84.8609	0.611421	0.902463	1.63554	1.10808	-0.539871	-0.370782	-2.33492	280.375	80.6253	116.075	66.6036	0.288489	0.425812	3.46634	2.34845	-0.118245	0.0508441	-0.986784	242.335	184.96	127.711	102.967	0.761649	1.1242	1.31294
	RMQ06202		META1_2834		putative Methyl-accepting chemotaxis protein		0.103943	0	-1.43215	3060.78	3891.9	1080.63	1035.16	1.27041	1	0.78715	1	0.0334232	-0.0705193	-0.294404	2821.24	3045.8	1901.07	776.793	1.08	0.850121	0.925927	1.1763	-0.44373	-0.547672	-12.2815	4114.2	1481.54	1060.26	409.199	0.359973	0.283353	2.77798	3.52917	-0.0753053	-0.179248	-0.894833	2910.28	2446.84	1048.51	713.35	0.840804	0.661839	1.18934
	RMQ06610		META1_2385		methyl-accepting chemotaxis receptor/sensory transducer with PAS domain		-0.180902	0	-1.60447	381.171	251.45	174.333	121.461	0.659323	1	1.51671	1	-0.025695	0.155207	-0.108349	351.925	332.977	260.766	138.529	0.942551	1.42957	1.06095	0.699509	-0.371194	-0.190292	-3.20294	482.228	205.058	165.997	99.2845	0.425408	0.64522	2.35068	1.54986	-0.294256	-0.113354	-4.51583	383.99	195.118	175.557	107.124	0.50786	0.770275	1.96905
	RMQ07512		META1_1104		Methyl-accepting chemotaxis sensory transducer precursor		-0.0174746	0	-0.332711	874.487	840.521	335.753	266.095	0.960562	1	1.04106	1	-0.248799	-0.231324	-4.19496	1276.05	720.281	819.269	223.639	0.563899	0.587051	1.77337	1.70343	-0.582505	-0.56503	-11.4925	1326.63	347.001	368.667	134.113	0.261514	0.272251	3.82389	3.67308	-0.321629	-0.304155	-7.88985	1329.55	632.575	487.809	230.233	0.476838	0.496415	2.09715
	RMQ07591		META1_0722		putative response regulator receiver (CheY-like protein)		-0.0868155	0	-1.17694	9892.08	8091.81	3469.49	2055.54	0.818813	1	1.22128	1	-0.102567	-0.0157512	-1.48957	11367.4	8939.38	7743.29	2172.12	0.789648	0.964381	1.26639	1.03693	-0.504901	-0.418086	-15.431	12398.3	3864.25	3195.55	1000.95	0.312679	0.381869	3.19817	2.6187	-0.316324	-0.229508	-8.24472	11984	5767.45	4285.76	1584.68	0.482699	0.58951	2.07169
	RMQ07985		META1_0334		putative response regulator receiver (CheY-like protein)		0.0344055	0	-0.444132	14306.8	15542	4942.83	3785.19	1.08244	1	0.923835	1	0.0342802	-0.000125334	-0.98879	18914.9	20810.7	12349.7	4690.33	1.08213	0.999711	0.924102	1.00029	-0.44949	-0.483895	-13.435	19135.5	6791.39	4707.79	1692.45	0.355231	0.328175	2.81507	3.04716	-0.16228	-0.196686	-3.15807	18578.1	12774.4	6502.74	3343.56	0.688208	0.635791	1.45305
	RMQ01768		META1_3084		conserved hypothetical protein, putative cheZ domain		0.0605793	0	-0.846157	2335.21	2671.98	813.484	722.149	1.14969	1	0.869802	1	0.115351	0.0547717	-1.87081	2756.9	3606.73	1765.51	903.383	1.30422	1.13441	0.766742	0.881512	-0.415593	-0.476173	-10.8465	3310.72	1270.76	850.576	365.822	0.384067	0.334062	2.60371	2.99345	-0.185231	-0.245811	-3.56515	2954.01	1926.33	1051.93	572.5	0.652783	0.567792	1.5319
	RMQ01428		META1_0469	motA	Chemotaxis protein MotA (Motility protein A)		-0.107942	0	-1.54316	3252.54	2529.06	1122.7	691.133	0.779934	1	1.28216	1	-0.0691267	0.0388155	-0.833992	3005.86	2573.89	1971.56	656.461	0.852851	1.09349	1.17254	0.914502	-0.548582	-0.440639	-15.7519	3781.64	1076.34	991.806	304.394	0.28276	0.362544	3.53656	2.75829	0.00630344	0.114246	-0.258033	3283.04	3337.46	1182.26	933.611	1.01462	1.30091	0.985591
	RMQ12956		META1_2522		methyl-accepting chemotaxis sensory transducer		-0.114283	0	-1.86707	708.107	547.68	280.788	191.937	0.768635	1	1.30101	1	-0.292729	-0.178446	-4.71809	1061.74	549.093	678.305	181.08	0.509649	0.663061	1.96214	1.50816	-0.535529	-0.421246	-9.30895	985.871	288.629	289.429	116.876	0.291387	0.3791	3.43186	2.63783	-0.527824	-0.413541	-14.8886	1166.82	347.878	431.811	146.787	0.296603	0.385886	3.37151
	RMQ08077		META1_5287	pomA	putative chemotaxis protein (flagellar motor component)		0.047493	0	-0.556845	1854.59	2060.21	654.808	574.61	1.11556	1	0.896411	1	0.0934219	0.0459289	-1.2529	2073.11	2579.03	1365.29	658.447	1.24	1.11155	0.806451	0.899645	-0.369609	-0.417102	-8.77763	2569.38	1096.4	669.411	315.823	0.426964	0.382735	2.34212	2.61278	0.117557	0.0700637	-1.77612	2109.02	2765.82	769.193	793.664	1.31086	1.17507	0.762857
	RMQ07591		META1_0722		putative response regulator receiver (CheY-like protein)		-0.0868155	0	-1.17694	9892.08	8091.81	3469.49	2055.54	0.818813	1	1.22128	1	-0.102567	-0.0157512	-1.48957	11367.4	8939.38	7743.29	2172.12	0.789648	0.964381	1.26639	1.03693	-0.504901	-0.418086	-15.431	12398.3	3864.25	3195.55	1000.95	0.312679	0.381869	3.19817	2.6187	-0.316324	-0.229508	-8.24472	11984	5767.45	4285.76	1584.68	0.482699	0.58951	2.07169
	RMQ01110		META1_0333		conserved hypothetical protein, chemotaxis protein cheZ-like domain		0.0269054	0	-0.275513	5316.19	5664.96	1851.61	1434.13	1.06391	1	0.939928	1	0.0397898	0.0128844	-0.425388	4832.26	5306.76	3144.09	1309.13	1.09595	1.03011	0.912452	0.970768	-0.309031	-0.335937	-7.83979	7244.62	3547.56	1797.08	905.125	0.490873	0.461385	2.03719	2.16739	-0.0784795	-0.105385	-1.01774	5204.34	4362.02	1856.15	1188.19	0.834681	0.78454	1.19806
	RMQ05246		META1_4953		putative methyl-accepting chemotaxis receptor/sensory transducer with PAS domain		0.0385078	0	-0.983901	2214.68	2425.83	778.77	648.951	1.09272	1	0.91515	1	0.234372	0.195864	-5.28254	2427.01	4184.03	1535.17	1025.4	1.71543	1.56987	0.582945	0.636994	-0.522438	-0.560946	-13.7834	2816.43	845.436	728.669	255.989	0.300305	0.274824	3.32995	3.6387	0.0934055	0.0548977	-1.37418	2459.75	3034	879.798	870.022	1.23995	1.13474	0.806482
	RMQ00901		META1_0456	motB	Chemotaxis protein MotB		-0.101131	0	-1.36442	3847.81	3048.47	1346.62	813.597	0.792263	1	1.26221	1	-0.214863	-0.113733	-4.40803	4768.55	2904.8	3180.47	748.604	0.609729	0.769604	1.64007	1.29937	-0.556381	-0.45525	-16.5317	5341.08	1475.54	1394.69	414.248	0.277728	0.35055	3.60065	2.85266	0.0134666	0.114597	-0.107193	5054.37	5212.21	1807.11	1441.02	1.03149	1.30196	0.969468
	RMQ04422		META1_3040		methyl-accepting chemotaxis sensory transducer		-0.0165914	0	-0.170223	1535.59	1478.54	560.283	429.279	0.962518	1	1.03894	1	-0.389237	-0.372645	-8.6408	1579.7	647.124	1060.18	206.512	0.408097	0.423989	2.4504	2.35855	-0.481047	-0.464455	-11.0839	1905.73	628.94	508.017	202.373	0.330334	0.343198	3.02724	2.91377	-0.300942	-0.284351	-7.36318	1727.95	864.413	633.23	290.352	0.500101	0.519576	1.9996
	RMQ09415		META1_1422	cheW	Chemotaxis signal transduction/oligomerization protein		0.0204307	0	-0.173264	24338.9	25446	8703.97	6092.02	1.04817	1	0.954046	1	-0.118762	-0.139192	-1.76379	38444.9	29208.4	26302.2	6700.16	0.760744	0.725785	1.3145	1.37782	-0.225323	-0.245754	-4.85529	30140	17938.7	7383.27	4614.03	0.595219	0.567866	1.68005	1.76098	-0.163451	-0.183882	-2.91767	43444.8	29849	15518.9	7792.63	0.686355	0.654814	1.45697
	RMQ03257	RMQ16781	META1_1423	cheY	Chemotaxis response regulator receiver		-0.143698	0	-2.37214	9992.08	7172.42	3418.88	1832.07	0.718293	1	1.39219	1	-0.0561564	0.0875418	-0.640308	8782.59	7725.96	5659.1	1874.39	0.878706	1.22332	1.13804	0.817444	-0.407444	-0.263746	-11.7405	11356.7	4489.75	2917.76	1075.89	0.391342	0.544821	2.55531	1.83546	-0.366898	-0.2232	-10.2292	8879.39	3838.23	3147.62	1041.5	0.429637	0.598136	2.32755
	RMQ09413		META1_1425	cheR	glutamate methyltransferase, chemotactic response regulator		0.0127416	0	-0.459078	1406.36	1444.53	526.774	426.287	1.02977	1	0.971088	1	-0.0358231	-0.0485647	-0.330917	1571.57	1440.46	1109.27	395.178	0.920825	0.894201	1.08598	1.11832	-0.266264	-0.279006	-4.8565	1910.17	1034.53	518.116	304.587	0.541671	0.52601	1.84614	1.9011	-0.131794	-0.144536	-2.01527	1702.96	1256.59	630.663	398.279	0.738254	0.71691	1.35455
ATP synthase
	RMQ11362	RMQ14572	META1_1361	atpA	ATP synthase F1 sector subunit alpha		0.010538	0	-0.0845974	21969.1	22489.7	7682.39	5523.79	1.02456	1	0.976027	1	-0.57068	-0.581218	-17.9419	23233.7	6237.99	15507.3	1514.47	0.268732	0.26229	3.72118	3.81257	-0.823125	-0.833663	-25.0239	27037.2	4058.43	6877.7	1031.65	0.150271	0.146668	6.65465	6.8181	-0.439738	-0.450276	-13.1265	22577	8200.03	8045.74	2209.58	0.363297	0.354588	2.75257
	RMQ08842		META1_3388	atpB	Fo ATP synthase subunit A		-0.0146227	0	-0.873505	49571.5	47968.4	17365.1	12212.6	0.966891	1	1.03424	1	-0.671525	-0.656902	-21.1021	63151.3	13475.9	42132.3	3247.83	0.213047	0.220342	4.6938	4.53839	-0.676594	-0.661971	-21.3109	61272.3	12839.7	15591	3227.76	0.210575	0.217785	4.74891	4.59168	-0.386137	-0.371514	-11.0034	66038.4	27086.4	23762.3	7306.3	0.41102	0.425095	2.43297
	RMQ05614		META1_1357	atpC	ATP synthase F1 sector epsilon subunit		0.0160923	0	-0.130168	17728.8	18402.3	6095.81	4610.96	1.03775	1	0.963624	1	-0.483398	-0.49949	-14.7795	18979.8	6235.59	12804.6	1506.77	0.32855	0.316599	3.04367	3.15857	-1.10631	-1.1224	-29.703	24792.5	1947.82	6181.93	509.15	0.0782868	0.0754391	12.7735	13.2557	-0.514486	-0.530578	-15.9636	18526.8	5669.75	6543.22	1542.38	0.305854	0.294728	3.26953
	RMQ01798		META1_1359	atpD	ATP synthase F1 sector subunit beta		0.0237561	0	-0.211169	61305.9	64814.4	20910.6	16339.2	1.05622	1	0.946769	1	-0.479532	-0.503288	-14.6603	57974.7	19202.3	38470.1	4501.1	0.331488	0.313843	3.0167	3.18631	-0.930246	-0.954002	-27.1905	83544.4	9821.63	20372.4	2492.06	0.117423	0.111173	8.51621	8.99503	-0.428759	-0.452515	-12.6979	62885.2	23431.9	22360.2	6268.74	0.372598	0.352764	2.68386
	RMQ04216		META1_3387	atpE	F0 sector of membrane-bound ATP synthase, subunit c		0.189377	0	-4.00418	73042.9	113485	25488.4	29208	1.5466	1	0.646581	1	-0.279057	-0.468434	-7.03226	74773.4	39236.5	51590.3	9441.04	0.525948	0.340068	1.90133	2.94059	-0.602136	-0.791513	-19.0165	119005	29720.5	28282	7815.2	0.249956	0.161617	4.0007	6.18748	-0.188452	-0.377829	-3.88697	73293.6	47643.2	26218.7	13079.1	0.64796	0.418959	1.5433
	RMQ01501		META1_3386	atpF	putative F0F1 ATP synthase, subunit b (atpF)		-0.0330361	0	-0.333748	26564.7	24630.8	9186.76	6176.65	0.926753	1	1.07904	1	-0.657982	-0.624945	-20.755	26388	5791.87	17762.5	1404.36	0.219795	0.237167	4.54969	4.21644	-0.757237	-0.724201	-23.4814	32044.5	5599.18	8093.51	1418.66	0.174889	0.188712	5.71791	5.29909	-0.475286	-0.44225	-14.4999	26681.2	8922.45	9575.15	2386.77	0.334745	0.361202	2.98735
	RMQ01502	RMQ14801	META1_3385	atpF	putative F0F1 ATP synthase, subunit b (atpF)		0.0262791	0	-0.390513	13240.9	14052.1	4639.98	3529.95	1.06238	1	0.941285	1	-0.228458	-0.254737	-4.95972	15595.9	9205.05	10544.2	2189.92	0.590938	0.556241	1.69223	1.79778	-0.317035	-0.343314	-8.23425	17446.3	8415.88	4443.71	2055.34	0.481909	0.453614	2.07508	2.20452	-0.19212	-0.218399	-3.76805	15613.8	10025.2	5641.31	2631.93	0.64251	0.604785	1.5564
	RMQ10916		META1_1360	atpG	ATP synthase F1 sector gamma subunit		-0.0192358	0	-0.324583	24372.9	23355.8	8366.26	5708.39	0.956675	1	1.04529	1	-0.627467	-0.608232	-19.7962	24282.1	5727.39	15516.5	1396.69	0.235794	0.246472	4.24099	4.05725	-0.865674	-0.846438	-25.9088	30173.4	4103.96	7386.07	1053.33	0.136247	0.142417	7.33962	7.02163	-0.448965	-0.42973	-13.4632	22831.5	8139.84	8057.67	2153.45	0.35566	0.371767	2.81168
	RMQ07546		META1_1362	atpH	putative ATP synthase delta chain (atpH)		-0.0950403	0	-1.25346	8295.57	6665.72	2863.05	1703.81	0.803452	1	1.24463	1	-0.865974	-0.770934	-25.652	8019.22	1091.83	5237.44	314.071	0.136153	0.16946	7.3447	5.90111	-0.888264	-0.793224	-25.9663	9731.1	1258.8	2446.03	353.838	0.129341	0.160982	7.7315	6.21189	-0.52456	-0.429519	-16.3016	7845.69	2343.84	2747.6	683.555	0.298841	0.371947	3.34626
	RMQ08843		META1_3389	atpI	putative FoF1 ATP synthase, subunit I (atpI)		-0.148278	0	-2.49327	33335.1	23695	11368.2	5949.99	0.710759	1	1.40695	1	-0.7652	-0.616922	-23.7064	36482.1	6265.8	23984.3	1512.96	0.171712	0.241589	5.82372	4.13926	-0.650454	-0.502177	-20.5342	42934.9	9626.13	10824.5	2363.87	0.223638	0.314647	4.47151	3.17817	-0.313303	-0.165025	-8.13646	35555.6	17262.7	12521.2	4566.51	0.486069	0.683873	2.05732
Iron Uptake and Storage
	RMQ07207		META1_1692	bfr	bacterioferritin, an iron storage homoprotein		0.0427925	0	-0.658733	2926.62	3232.41	1023.56	846.177	1.10355	1	0.906165	1	0.162525	0.119732	-3.15347	4753.41	6968.81	3041.21	1674.19	1.45387	1.31744	0.687821	0.759045	1.46701	1.42422	-32.7954	4184.52	122662	1078.91	30709.2	29.3099	26.5596	0.0341181	0.0376511	1.01869	0.975893	-28.5594	4396.34	46338.4	1596.74	11738.6	10.4396	9.46003	0.0957888
	RMQ02548		META1_1984		putative Catecholate siderophore receptor fiu precursor (TonB-dependent receptor fiu)		-0.105667	0	-2.38099	26800.2	20920.9	8881.6	5044.03	0.784031	1	1.27546	1	-1.13934	-1.03368	-30.0437	27942.1	2035.63	17133.1	532.883	0.0725531	0.0925385	13.783	10.8063	-2.36206	-2.25639	-34.7758	34605.8	150.423	8454.32	89.1859	0.0043445	0.00554124	230.176	180.465	-1.34161	-1.23595	-31.9796	28562.3	1285.08	9667.95	395.989	0.0455393	0.0580835	21.9591
	RMQ10957		META1_4132		Siderophore synthetase component		-0.0218497	0	-0.196801	7392.14	7018.25	2604.79	1770.51	0.950934	1	1.0516	1	-0.622842	-0.600993	-19.4377	7831.59	1866.97	5115.88	499.501	0.238318	0.250615	4.19607	3.99018	-1.6124	-1.59055	-32.9175	9801.54	238.338	2497.64	108.508	0.0244119	0.0256715	40.9637	38.9537	-1.2589	-1.23705	-31.2962	7959.07	439.46	2763.77	166.785	0.055094	0.0579367	18.1508
	RMQ08930		META1_0391	fbpA	ABC transporter, periplasmic protein precursor, putative iron transporter		0.109036	0	-1.56063	6556.87	8417.12	2254.78	2132.63	1.28539	1	0.777972	1	-0.385817	-0.494853	-10.7726	6000	2472.84	3962.16	636.202	0.411323	0.319998	2.43118	3.12502	-1.24792	-1.35696	-30.5526	8940.32	505.969	2211.37	167.883	0.0565037	0.0439583	17.698	22.7488	-0.683243	-0.792279	-21.3868	5633.59	1167.22	1962.08	365.274	0.207375	0.161332	4.82218
	RMQ08929	RMQ06284	META1_0392	fpbB	ABC transporter, permease precursor, putative iron transporter		-0.0710259	0	-0.843081	2259.93	1919.65	808.329	542.816	0.84913	1	1.17768	1	-0.884405	-0.813379	-22.8998	2388.04	311.026	1625.1	128.223	0.130495	0.153681	7.66311	6.50697	-1.50228	-1.43125	-28.5623	2948.25	91.7531	791.123	69.8636	0.0314575	0.0370467	31.7889	26.9929	-1.00082	-0.92979	-27.6156	2290.69	228.266	824.452	113.536	0.0998124	0.117547	10.0188
	RMQ06284		META1_0392	fpbB	ABC transporter, permease precursor, putative iron transporter		-0.0277306	0	-0.226938	1149.85	1079.04	429.867	332.371	0.938144	1	1.06593	1	-0.425966	-0.398235	-8.39308	1182.46	444.094	794.534	162.434	0.375003	0.399728	2.66665	2.5017	-0.718686	-0.690955	-14.9023	1483.59	283.593	411.057	117.766	0.191123	0.203725	5.23222	4.90858	-0.452024	-0.424293	-12.61	1283.67	453.366	478.618	177.859	0.353164	0.376449	2.83155
	RMQ12225		META1_4415		putative TonB-dependent iron outer membrane transporter (fiu)		-0.0928645	0	-1.67312	3145.92	2558.61	1094.81	672.263	0.807487	1	1.23841	1	-0.939079	-0.846215	-25.6656	3583.2	413.176	2282.64	151.526	0.115059	0.14249	8.69119	7.01803	-1.31683	-1.22397	-29.445	4500.22	218.178	1149.6	98.38	0.0482133	0.0597078	20.7412	16.7482	-1.07032	-0.977451	-29.1031	4693.67	396.916	1591.87	164.484	0.0850519	0.105329	11.7575
	RMQ06568		META1_1488		putative TonB-dependent siderophore receptor (putative ferrichrome outer membrane transporter)		-0.0928645	0	-1.67312	3145.92	2558.61	1094.81	672.263	0.807487	1	1.23841	1	-0.939079	-0.846215	-25.6656	3583.2	413.176	2282.64	151.526	0.115059	0.14249	8.69119	7.01803	-1.31683	-1.22397	-29.445	4500.22	218.178	1149.6	98.38	0.0482133	0.0597078	20.7412	16.7482	-1.07032	-0.977451	-29.1031	4693.67	396.916	1591.87	164.484	0.0850519	0.105329	11.7575
	RMQ02369		META1_4509		putative TonB-dependent siderophore receptor		0.207304	0	-4.21369	2134.64	3441.63	773.688	927.356	1.61177	1	0.620434	1	0.00835595	-0.198948	-0.130126	2122.27	2154.93	1488.55	562.857	1.01943	0.632487	0.980944	1.58106	-0.920769	-1.12807	-23.253	3054.09	366.497	799.885	140.951	0.120014	0.0744606	8.33238	13.4299	-0.62954	-0.836844	-19.4113	2373.34	556.355	854.377	206.943	0.234671	0.145598	4.26128
	RMQ08280		META1_1957	ftr	Iron permease FTR1		0.0922433	0	-1.24723	2974.7	3671.68	1070.49	970.995	1.23664	1	0.808643	1	-0.230382	-0.322625	-4.7214	2723.08	1596.28	1867.34	434.42	0.588326	0.475746	1.69974	2.10196	-0.896159	-0.988403	-24.3401	4129.98	525.772	1060.53	173.025	0.127011	0.102706	7.87334	9.73649	-0.507164	-0.599407	-15.47	2962.55	924.674	1063.87	298.602	0.311054	0.251532	3.21487
	RMQ06259		META1_4129		tonB-dependent siderophore receptor protein		0.118463	0	-1.64706	1173.22	1541.85	438.428	453.92	1.3136	1	0.761267	1	0.164856	0.046393	-2.62341	1348.66	1971.7	905.455	527.286	1.46169	1.11274	0.684138	0.898684	-0.806974	-0.925437	-16.9092	1678.47	263.251	457.272	116.735	0.155965	0.118731	6.41171	8.42243	-0.97806	-1.09652	-26.4277	1581.92	166.644	573.801	100.206	0.105182	0.0800714	9.50735
	RMQ08574		META1_0497		putative TonB-dependent siderophore receptor		-0.131549	0	-2.02377	1050.39	780.12	395.03	249.14	0.738711	1	1.35371	1	-0.881733	-0.750184	-14.5734	988.264	131.891	652.865	88.8687	0.131301	0.177753	7.6161	5.62579	-0.904335	-0.772786	-16.1388	1342.23	173.755	375.107	98.2014	0.124642	0.168738	8.02297	5.92633	-0.747675	-0.616126	-20.3674	1024.35	184.138	382.64	105.12	0.178782	0.242033	5.59339
	RMQ12825		META1_0981		putative TonB-dependent porin receptor		-0.0878216	0	-1.06192	1064.38	867.007	408.017	277.166	0.817272	1	1.22358	1	-0.419145	-0.331324	-8.60594	1260.06	479.154	873.723	170.357	0.380938	0.466312	2.6251	2.14449	-0.42554	-0.337718	-8.30863	1493.76	555.872	427.097	189.422	0.375371	0.459496	2.66403	2.1763	-0.297154	-0.209332	-7.08568	1379.4	691.881	522.051	243.473	0.504483	0.617544	1.98223
NAD(P)H Homeostasis
NADH-quinone oxidoreductase (nuo)
	RMQ09630		META1_0855	nuoA	NADH-quinone oxidoreductase chain A (NADH dehydrogenase I, chain A)		-0.00240971	0	-0.123413	8936.57	8899.98	3080.14	2276.91	0.994477	1	1.00555	1	-0.474619	-0.47221	-14.371	10157.5	3403.68	6718.65	868.494	0.335259	0.337125	2.98277	2.96626	-0.459361	-0.456952	-13.7698	13565	4713.09	3386.47	1181.03	0.347247	0.349179	2.87979	2.86386	-0.240348	-0.237938	-5.41098	9791.12	5644.63	3459.09	1523.27	0.574979	0.578179	1.73919
	RMQ02792	RMQ15888	META1_0854	nuoB	NADH-quinone oxidoreductase chain B (NADH dehydrogenase I, chain B)		-0.0427373	0	-0.430186	5821.22	5276.34	2026.23	1346.23	0.906303	1	1.10338	1	-0.560877	-0.518139	-17.1913	5653.4	1554.42	3683.74	424.874	0.274867	0.303292	3.63812	3.29715	-0.549647	-0.506909	-16.7458	7605.81	2148.04	1897.48	568.795	0.282068	0.311237	3.54525	3.21299	-0.336098	-0.29336	-8.98046	5385.14	2483.7	1906.77	716.208	0.461214	0.508908	2.16819
	RMQ09629		META1_0853	nuoC	NADH-quinone oxidoreductase chain C (NADH dehydrogenase I, chain C)		-0.119915	0	-1.82556	13031.7	9900.92	4484.48	2462.54	0.758744	1	1.31797	1	-0.549525	-0.42961	-17.1457	12935.6	3656.2	8420.39	921.161	0.282147	0.371869	3.54425	2.68912	-0.613705	-0.493789	-19.2956	17659.2	4325.81	4541.33	1047.74	0.243386	0.320782	4.1087	3.11738	-0.450066	-0.33015	-13.516	12494.5	4447.42	4389.75	1225.93	0.35476	0.467573	2.81881
	RMQ09628		META1_0852	nuoD	NADH-quinone oxidoreductase chain D (NADH dehydrogenase I, chain D)		-0.0791533	0	-1.02846	15545	12928.8	5280.92	3225.58	0.8334	1	1.1999	1	-0.501898	-0.422745	-15.4451	16011	5048.89	10321.5	1242.42	0.314849	0.377794	3.17613	2.64694	-0.57396	-0.494807	-17.9924	20480.8	5483.91	5156.49	1345.01	0.26671	0.320032	3.74939	3.12469	-0.391769	-0.312616	-11.2265	16398.3	6657.39	5775.35	1799.45	0.405724	0.486837	2.46473
	RMQ09627		META1_0851	nuoE	NADH-quinone oxidoreductase chain E (NADH dehydrogenase I, chain E)		-0.0485678	0	-0.491605	2569.25	2297.65	904.928	632.626	0.894253	1	1.11825	1	-0.433198	-0.384631	-11.5916	2610.45	963.339	1738.86	285.71	0.368809	0.412448	2.71143	2.42455	-0.602756	-0.554188	-17.1007	3723.56	929.61	946.908	275.056	0.2496	0.279133	4.00641	3.58252	-0.420181	-0.371613	-12.1312	2623.66	997.712	936.299	323.014	0.380031	0.424998	2.63136
	RMQ09626		META1_0850	nuoF	NADH-quinone oxidoreductase chain F (NADH dehydrogenase I, chain F)		-0.0540281	0	-0.578689	5086.9	4485.48	1767.92	1161.65	0.883104	1	1.13237	1	-0.329026	-0.274998	-8.53233	5385.35	2528.06	3489.52	653.222	0.468786	0.530887	2.13317	1.88364	-0.593157	-0.539129	-18.1112	6973.25	1783.85	1752.59	476.422	0.255178	0.288982	3.91884	3.46042	-0.387628	-0.3336	-11.0149	5242.72	2147.9	1854.93	623.079	0.409611	0.463874	2.44134
	RMQ12606		META1_0849	nuoG	NADH-quinone oxidoreductase chain G (NADH dehydrogenase I, chain G)		-0.127137	0	-2.0146	11686.6	8743.47	4059.17	2230.57	0.746238	1	1.34005	1	-0.343938	-0.216801	-9.29473	13471.4	6082.56	9161.64	1488.56	0.452962	0.607015	2.20769	1.64741	-0.668997	-0.54186	-20.9432	15331.5	3254.32	4011.6	823.338	0.214291	0.287171	4.66656	3.48225	-0.491545	-0.364408	-15.1054	13142.6	4239.39	4633.47	1184.16	0.322444	0.432108	3.10131
	RMQ09625		META1_0848	nuoH	NADH-quinone oxidoreductase subunit H (NADH dehydrogenase I subunit H)		-0.0891463	0	-1.56375	13894.2	11310.3	4916.97	2892.93	0.814487	1	1.22777	1	-0.141935	-0.0527888	-2.65951	13731.1	9807.29	9601.9	2382.15	0.721215	0.885546	1.38655	1.12925	-0.652507	-0.56336	-20.4885	19153.1	4208.07	5046.63	1048.56	0.222584	0.2733	4.49269	3.65898	-0.432431	-0.343285	-12.807	14197.6	5225	5088.36	1452.8	0.369461	0.453644	2.70665
	RMQ03665		META1_0847	nuoI	NADH-quinone oxidoreductase subunit I (NADH dehydrogenase I subunit I)		-0.0720343	0	-0.99201	9478.83	8021.82	3335.78	2049.65	0.847167	1	1.18041	1	-0.144622	-0.0725875	-2.49107	9881.95	7037.54	6818.38	1725.98	0.716767	0.846082	1.39515	1.18192	-0.616172	-0.544138	-19.2726	12823.4	3091.53	3307.12	799.82	0.242007	0.285669	4.13211	3.50056	-0.457999	-0.385965	-13.7853	10141.5	3521.03	3619.83	1004.1	0.348338	0.411183	2.87078
	RMQ09624		META1_0846	nuoJ	NADH-quinone oxidoreductase chain J (NADH dehydrogenase I, chain J)		-0.121687	0	-1.92962	6436.22	4858.62	2268.46	1267.79	0.755639	1	1.32338	1	-0.352302	-0.230615	-9.49137	6236.31	2763.97	4228.48	719.02	0.444322	0.588011	2.25062	1.70065	-0.777321	-0.655634	-23.4328	8111.2	1351.75	2076.06	376.524	0.166986	0.220987	5.98854	4.52516	-0.498177	-0.37649	-15.3006	6101.64	1926.09	2182.46	565.129	0.317558	0.420252	3.14903
	RMQ03664		META1_0845	nuoK	NADH-quinone oxidoreductase chain K (NADH dehydrogenase I, chain K)		-0.121453	0	-1.87511	17956.8	13586.8	6237.15	3424.76	0.756058	1	1.32265	1	-0.157985	-0.0365325	-2.78905	17687.9	12239.3	12025.7	2901.34	0.695048	0.919322	1.43875	1.08776	-0.605291	-0.483839	-19.0678	21704.1	5368.34	5606.26	1314.88	0.248147	0.328217	4.02987	3.04676	-0.428714	-0.307261	-12.6923	18132.5	6748.5	6481.07	1816.58	0.372637	0.492877	2.68358
	RMQ09623		META1_0844	nuoL	NADH-quinone oxidoreductase chain L (NADH dehydrogenase I, chain L)		-0.0681852	0	-0.782062	14962.6	12797.9	5198.3	3170.44	0.854725	1	1.16997	1	-0.252858	-0.184673	-5.82438	15804.1	8846.62	10530.3	2108.56	0.558653	0.653623	1.79002	1.52993	-0.700774	-0.632588	-21.9199	20394.5	4063.77	5076.05	1034.22	0.199171	0.23303	5.02081	4.29129	-0.441044	-0.372859	-13.1733	15903.5	5760.37	5609.82	1577.36	0.362206	0.42378	2.76086
	RMQ02676		META1_0843	nuoM	NADH-quinone oxidoreductase chain M (NADH dehydrogenase I, chain M)		-0.0345132	0	-0.332749	4614.02	4258.62	1624.42	1110.97	0.923636	1	1.08268	1	-0.26334	-0.228827	-6.04783	4651.17	2533.99	3109.36	660.418	0.54533	0.590436	1.83375	1.69366	-0.692778	-0.658265	-20.9247	6174.51	1254.92	1569.94	352.331	0.202872	0.219652	4.92922	4.55266	-0.425672	-0.391159	-12.5012	4557.44	1710.84	1630.77	506.851	0.375256	0.406295	2.66484
	RMQ09621		META1_0842	nuoN	NADH-quinone oxidoreductase chain N (NADH dehydrogenase I, chain N)		-0.0170525	0	-0.285286	4484.06	4320.37	1573.36	1142.86	0.961572	1	1.03996	1	-0.178639	-0.161587	-3.34711	6475.23	4284.47	4337.25	1082.06	0.662767	0.689308	1.50883	1.45073	-0.640167	-0.623114	-19.5017	6969.41	1598.18	1734.91	452.03	0.228999	0.238169	4.36684	4.1987	-0.350738	-0.333685	-9.56891	6206.12	2765.89	2207.02	787.031	0.445925	0.463783	2.24253
Transhydrogenase (pnt)
	RMQ06654		META1_2956	pntAA	NAD(P)+ transhydrogenase, subunit alpha part 1.		-0.0520751	0	-0.686408	108808	96017.8	36220.1	23909.4	0.887003	1	1.12739	1	-0.628195	-0.57612	-19.8255	113210	26465.9	68358.6	6288.1	0.235399	0.265387	4.2481	3.76808	-1.36268	-1.31061	-32.146	139608	6019	32846.5	1579.87	0.043383	0.0489097	23.0505	20.4459	-1.29281	-1.24073	-31.6502	112304	5690.29	38765.7	1592.91	0.0509558	0.0574472	19.6248
	RMQ06655		META1_2957	pntAB	NAD(P) transhydrogenase, subunit alpha part 2		0.0257813	0	-0.425073	54195.9	57762.3	18576.1	14738.2	1.06116	1	0.942364	1	-0.472286	-0.498068	-14.3553	49192.2	16564.2	32971.6	3939.92	0.337065	0.317638	2.96679	3.14824	-1.1859	-1.21168	-30.6784	67766.1	4422.14	16613.9	1174.2	0.0651784	0.0614218	15.3425	16.2809	-1.08303	-1.10881	-29.4962	47941.4	3968.79	17004.8	1125.81	0.082598	0.0778374	12.1068
	RMQ10844	RMQ06655	META1_2957	pntAB	NAD(P) transhydrogenase, subunit alpha part 2		0.0771126	0	-0.997063	35812.8	42803.7	12391.5	10763.7	1.1943	1	0.837312	1	-0.320348	-0.397461	-8.41269	32748	15663	21797.7	3738.66	0.478247	0.400442	2.09097	2.49724	-1.0165	-1.09361	-28.5753	54104.1	5195.64	13088.9	1343.56	0.0962724	0.08061	10.3872	12.4054	-0.889585	-0.966697	-26.4486	34426.1	4442.08	12146.1	1240.92	0.128948	0.10797	7.75505
	RMQ11763	RMQ06655	META1_2957	pntAB	NAD(P) transhydrogenase, subunit alpha part 2		-0.0242029	0	-0.732188	19068.3	18179.3	6599.82	4673.61	0.945795	1	1.05731	1	-0.472352	-0.448149	-14.3317	27077.3	9062.94	18701.8	2174.96	0.337014	0.356329	2.96723	2.80639	-1.14624	-1.12203	-30.1977	28107.6	2010.38	6974.64	548.538	0.0714108	0.0755034	14.0035	13.2444	-1.07029	-1.04609	-29.3047	25632.1	2199.62	8943.85	662.816	0.0850562	0.0899309	11.7569
	RMQ01883		META1_2958	pntB	NAD(P) transhydrogenase, subunit beta		0.0983604	0	-1.34225	39459.5	49512.7	13529.9	12183.9	1.25418	1	0.797333	1	-0.340585	-0.438946	-9.19483	49601.1	22671.3	32332.9	5257.99	0.456473	0.363961	2.19071	2.74755	-1.04027	-1.13863	-28.9115	59792.3	5420.21	14266.1	1414.23	0.0911445	0.0726725	10.9716	13.7604	-0.918369	-1.01673	-26.9939	50744	6121.14	17886.3	1672.01	0.120679	0.0962212	8.28646
	RMQ10845	RMQ01883	META1_2958	pntB	NAD(P) transhydrogenase, subunit beta		0.107792	0	-1.57	46227.3	59414.6	15813.5	15079.4	1.28172	1	0.780204	1	-0.347656	-0.455447	-9.47724	49279.8	22107.6	32806.2	5215.48	0.449101	0.350391	2.22667	2.85396	-1.05481	-1.1626	-29.1378	66151.5	5830.08	16093.7	1534.51	0.0881433	0.0687698	11.3452	14.5413	-0.944644	-1.05244	-27.4437	49462.5	5610.36	17727	1539.37	0.113594	0.0886267	8.80326
Other
	RMQ09348		META1_2831	ndh	respiratory NADH dehydrogenase 2; cupric reductase		0.0446738	0	-0.43747	6005.84	6656.01	2112.58	1679.36	1.10834	1	0.902249	1	0.251128	0.206454	-5.7509	7240.84	12918.6	4866.3	3074.44	1.7829	1.60862	0.560883	0.62165	0.34368	0.299007	-9.27516	7419.11	16417.2	1891.52	3961.19	2.20638	1.9907	0.453231	0.502335	0.373415	0.328741	-10.4978	7720.85	18279.8	2794.78	4760.53	2.36273	2.13177	0.423239
	RMQ12197		META1_2244		putative NADH:flavin oxidoreductase/NADH oxidase		0.000155954	0	-0.190991	1009.27	1010.99	383.483	316.686	1.00036	1	0.999641	1	0.359531	0.359375	-8.84261	1035.47	2367.03	716.579	624.236	2.28839	2.28757	0.436988	0.437145	0.557218	0.557062	-16.5901	1388.1	5006.53	398.397	1248.97	3.6076	3.6063	0.277193	0.277293	0.365246	0.36509	-9.9757	1031.85	2384.69	405.6	696.704	2.31871	2.31787	0.431275
	RMQ05223		META1_3268		putative NAD(P)H quinone oxidoreductasease		0.0961577	0	-1.56719	2526.69	3131.2	873.689	828.467	1.24784	1	0.801387	1	0.288717	0.192559	-7.01896	2768.38	5383.57	1803.68	1350.12	1.94409	1.55797	0.514379	0.64186	0.471511	0.375354	-14.1094	3070.65	9096.89	814.582	2233.32	2.9615	2.3733	0.337667	0.421353	0.261167	0.16501	-6.15979	3709.1	6786.09	1331.77	1827.99	1.8246	1.46221	0.548066
Cell division
	RMQ00378	RMQ14243	META1_3153	ftsA	cell division protein FtsA		-0.0340141	0	-0.309027	3172.8	2933.91	1120.33	790.087	0.924668	1	1.08147	1	-0.212334	-0.17832	-4.3442	5403.95	3311.45	3605.53	849.769	0.61329	0.663254	1.63055	1.50772	-0.550314	-0.5163	-16.0614	4456.86	1253.4	1156.19	360.431	0.281635	0.304579	3.5507	3.28322	-0.0999217	-0.0659077	-1.36274	5013.53	3987.15	1778.5	1137.06	0.794471	0.859196	1.2587
	RMQ11542		META1_2163	ftsH	Cell division protein		-0.0748128	0	-0.672275	595.724	501.887	248.585	182.404	0.841758	1	1.18799	1	-0.420321	-0.345508	-3.96883	527.735	200.604	373.715	100.169	0.379909	0.451328	2.63221	2.21569	-0.48809	-0.413277	-7.34783	852.227	277.041	253.512	115.192	0.32502	0.386121	3.07673	2.58986	-0.368818	-0.294005	-7.9964	645.618	275.227	263.248	130.586	0.427742	0.508153	2.33786
	RMQ04336	RMQ04432	META1_5088	ftsI	Peptidoglycan glycosyltransferase (penicillin-binding protein)		-0.0937077	0	-1.10792	1154.15	930.198	430.17	293.116	0.805921	1	1.24082	1	-0.171945	-0.0782378	-2.20757	1070.47	720.892	719.499	228.152	0.673061	0.835146	1.48575	1.1974	-0.654493	-0.560785	-13.1779	1394.15	308.989	388.912	124.941	0.221568	0.274925	4.51329	3.63735	-0.192908	-0.0992001	-3.5109	1090.99	699.702	416.975	246.744	0.641346	0.795793	1.55922
	RMQ04432		META1_5088	ftsI	Peptidoglycan glycosyltransferase (penicillin-binding protein)		-0.0923183	0	-1.20636	5365.57	4337.81	1860.06	1124.96	0.808503	1	1.23685	1	-0.19369	-0.101371	-3.75153	5475.23	3507.62	3592.91	889.373	0.640192	0.791824	1.56203	1.26291	-0.651001	-0.558683	-19.9453	6882.44	1541.48	1767.22	418.944	0.223357	0.27626	4.47714	3.61978	-0.204305	-0.111987	-4.16734	5355.75	3347.12	1894.32	941.733	0.624734	0.772705	1.60068
	RMQ10629	RMQ04328	META1_4424	ftsK	Cell division protein		-0.136996	0	-2.20425	8171.77	5960.89	2820.05	1517.19	0.729464	1	1.37087	1	-0.253644	-0.116648	-5.85516	10643.4	5952.85	6941.75	1454.27	0.557643	0.764455	1.79326	1.30812	-0.62617	-0.489174	-19.2639	10037.2	2341.52	2650.26	642.162	0.236499	0.324209	4.22834	3.08443	-0.18732	-0.0503244	-3.7442	7748.17	4854.13	2918.98	1246.42	0.64965	0.890585	1.53929
	RMQ10808	RMQ04328	META1_4424	ftsK	Cell division protein		-0.0140486	0	-0.48746	2299.91	2225.88	808.433	609.492	0.96817	1	1.03288	1	-0.124485	-0.110436	-1.81982	2354.35	1765.4	1500.36	479.397	0.750785	0.775468	1.33194	1.28954	-0.481495	-0.467447	-12.9559	3099.04	1024.15	800.817	300.566	0.329993	0.340842	3.03037	2.93391	-0.115375	-0.101326	-1.80665	2346.58	1798.62	842.097	535.734	0.766699	0.791906	1.30429
	RMQ04328		META1_4424	ftsK	Cell division protein		-0.113396	0	-1.67296	8937.3	6875.23	3057.67	1741.96	0.770201	1	1.29836	1	-0.214637	-0.101242	-4.5287	13081.5	8001.45	8474.04	1918.45	0.610046	0.792061	1.63922	1.26253	-0.577595	-0.464199	-17.7727	11154.4	2907.69	2947.63	769.321	0.264487	0.3434	3.7809	2.91205	-0.203989	-0.0905927	-4.14892	13022.8	8137.4	4573.02	2225.48	0.625189	0.811722	1.59952
	RMQ10629	RMQ04328	META1_4424	ftsK	Cell division protein		-0.136996	0	-2.20425	8171.77	5960.89	2820.05	1517.19	0.729464	1	1.37087	1	-0.253644	-0.116648	-5.85516	10643.4	5952.85	6941.75	1454.27	0.557643	0.764455	1.79326	1.30812	-0.62617	-0.489174	-19.2639	10037.2	2341.52	2650.26	642.162	0.236499	0.324209	4.22834	3.08443	-0.18732	-0.0503244	-3.7442	7748.17	4854.13	2918.98	1246.42	0.64965	0.890585	1.53929
	RMQ05405		META1_3154	ftsZ	Cell division GTPase		-0.00541741	0	-0.188512	14150.2	14004.2	4914.36	3433.35	0.987603	1	1.01255	1	-0.155781	-0.150364	-2.73918	20565.7	14406	13436.9	3353.25	0.698584	0.707353	1.43147	1.41372	-0.549737	-0.54432	-17.112	18428.6	5141.98	4820.45	1287.6	0.282009	0.285549	3.54599	3.50203	0.0141667	0.0195841	-0.14877	19916.6	20599.5	7114.35	5399.74	1.03316	1.04613	0.967906
	RMQ00983		META1_1052	minC	putative septum site-determining protein minC		0.0767913	0	-1.14437	5612.01	6720.74	1977.3	1753.89	1.19341	1	0.837932	1	0.217469	0.140677	-4.71579	5638.1	9236.71	3912.01	2276.28	1.64994	1.38254	0.606082	0.723307	-0.236606	-0.313397	-5.15655	7164.9	4135.78	1876.78	1041.84	0.579955	0.485963	1.72427	2.05777	0.321061	0.244269	-8.42421	5274.03	11022.8	1909.36	2983.18	2.09441	1.75497	0.477462
	RMQ09613		META1_1053	minD	membrane ATPase of the MinC-MinD-MinE system		0.0696051	0	-0.837334	30431.4	35668.6	10318.4	8854.65	1.17383	1	0.851912	1	0.269619	0.200013	-6.45006	32628.8	60693.1	21696.5	14037.5	1.86045	1.58494	0.537504	0.630938	-0.224797	-0.294402	-4.87874	41935.5	25129.2	10420.2	6151.27	0.595941	0.507689	1.67802	1.96971	0.190229	0.120624	-3.71886	34877.1	54185.2	12543.2	13913.7	1.54963	1.32015	0.645314
	RMQ00667		META1_1054	minE	cell division topological specificity factor		0.267603	0	-6.35834	4670.36	8641.64	1620.17	2198.58	1.85184	1	0.540005	1	0.586369	0.318766	-18.4539	4593.39	17730.7	3016.74	4237.39	3.85806	2.08337	0.259198	0.479991	-0.114354	-0.381956	-1.80917	7343.84	5588.83	1792.19	1425	0.768504	0.414996	1.30123	2.40966	0.528253	0.26065	-16.4504	4620.84	15612.6	1658.36	4144.23	3.37484	1.82243	0.296311
	RMQ03218		META1_0741	divK	putative cell division response regulator receiver		-0.0537629	0	-0.632121	2372.72	2100.69	835.607	582.178	0.883673	1	1.13164	1	-0.318788	-0.265025	-8.17267	4949.37	2363.5	3036.76	616.976	0.479968	0.543219	2.08347	1.84088	-0.49352	-0.439757	-12.9812	3288.96	1073.96	852.357	332.79	0.320982	0.363281	3.11544	2.75269	-0.26087	-0.207107	-6.10682	5158.47	2846.38	1800.65	850.374	0.548441	0.620716	1.82335
	RMQ08089		META1_2418	tig	Trigger factor (TF)-chaperone involved in cell division		-0.004155	0	-0.599995	12554.9	12431	4272.98	3056.95	0.990478	1	1.00961	1	-0.483569	-0.479414	-14.7009	13982.6	4584.44	8650.53	1132.6	0.328421	0.331578	3.04487	3.01588	-0.615901	-0.611746	-19.3298	17246.5	4199.54	4334.25	1030.25	0.242158	0.244486	4.12953	4.09021	-0.360403	-0.356248	-9.98801	13848.4	6058.12	4846.82	1618.15	0.436111	0.440303	2.293
	RMQ02784		META1_2817	maf	putative septum formation protein, Maf-like protein		-0.123552	0	-1.69151	1202.89	905.166	448.563	287.877	0.752399	1	1.32908	1	-0.35867	-0.235119	-6.82107	1155.3	505.913	791.652	183.5	0.437854	0.581944	2.28386	1.71838	-0.428222	-0.30467	-8.55438	1481.83	552.415	416.048	188.787	0.37306	0.495827	2.68054	2.01683	-0.308836	-0.185284	-7.35634	1216.4	597.35	459.883	219.892	0.491094	0.652704	2.03627
Glycosyltransferase
	RMQ05412		META1_4654		putative glycosyl transferase, family 2		-0.0563696	0	-0.57956	769.592	677.603	303.135	224.605	0.878275	1	1.1386	1	-0.41283	-0.35646	-6.0725	816.724	316.271	557.851	131.07	0.386518	0.440088	2.5872	2.27227	-0.41435	-0.357981	-7.03269	1097.13	422.642	314.376	152.489	0.385168	0.43855	2.59627	2.28024	-0.306054	-0.249684	-6.84995	855.61	423.094	332.775	168.363	0.49425	0.562751	2.02327
	RMQ05798		META1_0611		putative glycosyl transferase		0.0366313	0	-0.318628	1152.38	1253.89	427.257	377.528	1.08801	1	0.919113	1	-0.291728	-0.328359	-5.03475	1141.09	582.901	769.828	198.611	0.510825	0.469505	1.95762	2.1299	-0.314091	-0.350722	-6.01125	1591.94	772.269	434.54	236.538	0.485187	0.445942	2.06106	2.24245	-0.180804	-0.217435	-3.24681	1255.36	828.012	470.67	279.316	0.659471	0.606128	1.51637
	RMQ07943		META1_4564		glycosyl transferase		-0.102004	0	-1.42879	1711.93	1347.66	631.133	399.55	0.790672	1	1.26475	1	-0.731606	-0.629602	-17.6491	1645.11	304.893	1126.1	134.027	0.185521	0.234638	5.39021	4.26189	-0.953436	-0.851433	-22.2525	2412.08	268.172	645.008	118.686	0.111318	0.140789	8.98331	7.10285	-0.580063	-0.478059	-17.4449	1731.59	454.32	638.113	178.733	0.262989	0.332614	3.80244
	RMQ10269		META1_0414		putative glycosyl transferase		-0.0800541	0	-1.79381	1052.4	872.601	412.733	286.913	0.83166	1	1.20241	1	-0.617322	-0.537267	-11.0142	942.031	223.709	699.445	112.199	0.241367	0.290223	4.14306	3.44562	-0.603636	-0.523582	-12.5726	1469.88	359.619	427.684	135.426	0.249094	0.299514	4.01454	3.33874	-0.324098	-0.244044	-7.75498	1058.72	496.464	416.42	194.057	0.474135	0.570107	2.1091
	RMQ08337		META1_5233		Multimodular transpeptidase-transglycosylase/ penicillin-binding protein		-0.0782711	0	-0.657152	544.092	457.846	231.142	174.024	0.835933	1	1.19627	1	-0.238191	-0.15992	-2.22613	564.419	323.634	411.148	131.636	0.577842	0.691959	1.73058	1.44517	-0.518617	-0.440346	-7.68377	843.087	256.155	252.655	111.835	0.302958	0.362789	3.30078	2.75642	-0.181047	-0.102776	-2.78566	622.768	410.626	257.719	167.28	0.659102	0.789267	1.51722
General Stress Response genes
	RMQ02615		META1_1155	uspA like	universal stress response protein		-0.0630291	0	-0.307573	271.353	234.484	141.538	115.386	0.86491	1	1.15619	1	0.521932	0.584961	-8.91735	273.481	917.133	214.615	266.372	3.32607	3.84557	0.300655	0.260039	0.621494	0.684524	-13.9551	396.66	1657.41	146.948	448.725	4.18306	4.83642	0.239059	0.206765	0.191568	0.254597	-2.65704	296.023	462.146	148.833	182.058	1.55442	1.7972	0.643327
	RMQ00770		META1_3798	uspA like	universal stress response protein		-0.0236866	0	-0.138294	296.292	279.994	148.442	127.765	0.948468	1	1.05433	1	0.451423	0.47511	-6.98643	288.182	818.884	220.369	247.803	2.82763	2.98614	0.353653	0.334881	0.604169	0.627856	-12.245	345.551	1400.24	134.305	377.619	4.01947	4.24478	0.248789	0.235583	0.250391	0.274078	-4.43421	325.616	580.684	159.738	215.913	1.77988	1.87965	0.561835
	RMQ12633		META1_3802	uspA like	universal stress response protein		-0.0238163	0	-0.317781	513.966	486.826	219.666	179.396	0.946875	1	1.05611	1	0.151815	0.175632	-1.94241	700.304	994.42	476.288	288.957	1.41845	1.49841	0.704993	0.667373	0.351173	0.37499	-6.7444	638.078	1429.3	207.903	392.856	2.24478	2.37132	0.445478	0.421706	0.124013	0.147829	-1.80095	970.768	1293.28	378.227	404.361	1.33049	1.4055	0.7516
	RMQ11092		META1_3742	uspA like	universal stress response protein		0.0757943	0	-0.677285	187.766	231.998	112.078	113.267	1.19068	1	0.839858	1	0.315337	0.239543	-2.31171	208.702	432.154	169.988	165.03	2.06698	1.73597	0.483797	0.576046	0.448367	0.372573	-5.26563	231.818	652.268	106.92	209.568	2.80781	2.35816	0.35615	0.42406	0.0602547	-0.0155396	-0.448973	212.541	243.158	121.246	122.653	1.14883	0.964851	0.870453
	RMQ03031	RMQ15351	META1_3819	uspA like	universal stress response protein		0.0728405	0	-0.424615	226.324	267.739	125.458	125.269	1.18261	1	0.845589	1	0.20864	0.1358	-1.53402	296.169	479.044	230.598	170.357	1.61674	1.3671	0.618528	0.731476	0.422489	0.349648	-5.71042	308.993	816.647	123.573	249.203	2.64538	2.23691	0.378017	0.447045	0.0760482	0.00320762	-0.757449	441.52	525.624	198.578	200.391	1.19137	1.00741	0.839367
	RMQ12346	RMQ15351	META1_3819	uspA like	universal stress response protein		-0.0127409	0	-0.126281	135.531	132.104	94.8837	88.6631	0.971089	1	1.02977	1	0.350598	0.363339	-2.31703	176.195	393.123	140.747	156.23	2.24181	2.30855	0.446069	0.433173	0.567232	0.579973	-8.4281	210.305	770.012	101.626	238.026	3.69175	3.80166	0.270875	0.263043	0.135566	0.148307	-1.26766	230.334	316.193	126.098	139.753	1.36636	1.40704	0.73187
	RMQ04590		META1_3732		UspA domain containing protein		0.13248	0	-1.5724	391.966	529.694	183.191	195.152	1.35669	1	0.737089	1	0.509025	0.376545	-11.401	443.385	1422.35	335.111	394.332	3.22868	2.37982	0.309724	0.420199	0.538846	0.406366	-12.1931	514.342	1779	177.072	488.685	3.45817	2.54898	0.289171	0.392315	0.377081	0.2446	-9.77674	476.943	1134.27	213.887	363.379	2.38276	1.75631	0.419681
	RMQ10020		META1_5319	yciF like	stress response protein		0.160434	0	-2.30009	535.19	772.589	224.663	252.079	1.44757	1	0.690811	1	0.901337	0.740903	-25.7456	686.799	5572.34	485.485	1327.7	7.96777	5.50684	0.125506	0.181592	1.24506	1.08463	-30.9433	748.266	13181	232.824	3240.86	17.5816	12.1514	0.0568775	0.0822951	0.470099	0.309665	-13.8879	740.058	2191.53	299.946	647.069	2.95188	2.04016	0.338767
	RMQ01469		META1_0890	yciF like	stress response protein		-0.0550309	0	-0.336945	344.171	303.564	163.17	131.2	0.880986	1	1.13509	1	0.609595	0.664626	-14.9618	403.291	1649.73	289.267	439.914	4.07001	4.61983	0.2457	0.216458	0.934662	0.989693	-25.1736	505.732	4354.13	171.018	1104.13	8.60323	9.76546	0.116235	0.102402	0.225047	0.280078	-3.98794	410.652	690.24	184.769	243.381	1.67898	1.9058	0.595598
	RMQ10257		META1_3874	yciF like	stress response protein		-0.0937356	0	-1.10509	852.223	683.526	324.078	233.81	0.805869	1	1.2409	1	0.395682	0.489418	-10.1682	947.62	2376.51	638.248	611.988	2.48704	3.08615	0.402085	0.324028	0.5227	0.616435	-14.7654	1201.79	3998.4	337.385	1023.38	3.33196	4.13462	0.300124	0.24186	-0.0447808	0.0489548	-0.488389	1055.9	954.67	405.241	312.732	0.902026	1.11932	1.10862
Protease Genes
	RMQ12253		META1_2421	lon	ATP-dependent protease La (Lon)		-0.00504439	0	-0.828166	3052.43	3026.62	1062.77	792.25	0.988452	1	1.01168	1	0.180806	0.18585	-3.89714	3470.74	5312.95	2175.91	1287.12	1.51637	1.53409	0.659469	0.651853	0.241401	0.246445	-5.55355	4467.18	7644.78	1094.86	1900.74	1.74342	1.76378	0.573587	0.566963	0.353028	0.358073	-9.7443	3201.11	7291.54	1139.25	1902.85	2.25439	2.28072	0.44358
	RMQ04647		META1_2420	clpX	ATP-dependent Clp protease ATP-binding subunit clpX		0.102503	0	-1.65593	11410.2	14449.4	3885.63	3535.09	1.2662	1	0.789764	1	0.350853	0.248351	-9.62523	13913.3	31377.7	8814.66	7154.48	2.24312	1.77154	0.445807	0.564481	0.284628	0.182126	-7.17852	18493	35788.6	4462.44	8646.74	1.92588	1.52099	0.519244	0.657467	0.340527	0.238024	-9.24271	13956.4	30656.8	4919.38	7853.99	2.19042	1.72991	0.456534
	RMQ00582		META1_5258	clpS	ATP-dependent Clp protease adaptor protein clpS		-0.115996	0	-1.72123	14572.3	11160.8	5004.33	2779.16	0.765619	1	1.30613	1	-0.00177739	0.114219	-0.252876	16502.3	16483.9	10813.6	3827.63	0.995916	1.30083	1.0041	0.768743	0.144589	0.260586	-2.44202	19853.7	27736	4894.67	6886.93	1.39505	1.82216	0.716821	0.5488	0.147842	0.263838	-2.64921	15672.5	21926.5	5481.53	5812.56	1.40554	1.83586	0.711472
	RMQ00583		META1_5259	clpA	ATPase and specificity subunit of ClpA-ClpP ATP-dependent serine protease, chaperone activity		-0.0141936	0	-0.831274	5284.85	5137.09	1815.71	1291.68	0.967918	1	1.03315	1	0.197332	0.211526	-4.14126	5192.93	8269.86	3339.58	1973.33	1.57519	1.62752	0.634845	0.614432	0.264327	0.278521	-6.37147	7104.77	13115.1	1777.32	3114.56	1.83792	1.89898	0.544093	0.526598	0.179113	0.193307	-3.47458	5383.59	8142.5	1904.71	2183.67	1.51047	1.56065	0.662044
	RMQ09060		META1_4263		putative serine protease, htrA-like		0.0210546	0	-0.478928	548.297	575.903	233.05	205.78	1.04967	1	0.952676	1	0.16968	0.148625	-2.01164	646.058	954.022	460.243	288.702	1.47802	1.40807	0.676582	0.710191	0.363942	0.342887	-7.91012	763.754	1760.36	239.474	487.336	2.31175	2.20235	0.432572	0.45406	0.184645	0.16359	-3.29495	681.85	1042.92	279.913	343.278	1.52984	1.45744	0.653665
	RMQ12082		META1_2262		serine protease		0.0735044	0	-0.711424	447.231	527.43	203.334	194.76	1.18442	1	0.844298	1	0.311096	0.237592	-4.95597	509.235	1035.26	394.008	299.208	2.0469	1.72819	0.488544	0.578639	0.206424	0.13292	-2.05344	476.512	766.43	166.249	239.063	1.60851	1.35806	0.621693	0.736343	0.10928	0.035776	-1.39635	617.658	795.801	263.489	267.011	1.28612	1.08587	0.777534
	RMQ05519		META1_0650	pfpI	protease I		0.0834418	0	-0.772358	520.126	627.058	218.622	217.652	1.21183	1	0.825198	1	0.495439	0.411997	-12.6667	649.494	2038.25	484.926	523.306	3.12924	2.58224	0.319567	0.38726	0.822178	0.738737	-23.6527	771.14	5184.42	235.624	1248.76	6.64016	5.47945	0.150599	0.1825	0.145312	0.0618703	-2.25989	749.159	1049.05	302.874	339.181	1.39737	1.15311	0.715629
	RMQ11788		META1_3431		protease like domain protein		-0.205304	0	-4.29972	1405.3	871.835	499.656	275.164	0.623298	1	1.60437	1	-0.516024	-0.310721	-14.0235	2453.03	751.582	1524.55	234.855	0.304772	0.488967	3.28114	2.04513	-0.240092	-0.0347881	-4.73197	1962.51	1121.79	513.94	324.429	0.575318	0.923022	1.73817	1.0834	-0.0671543	0.13815	-0.950451	2531.48	2164.43	904.989	632.708	0.856733	1.37452	1.16722
	RMQ12230		META1_3464		putative Zn protease		-0.057189	0	-0.765687	2645.34	2325.25	947.215	651.844	0.876619	1	1.14075	1	-0.254446	-0.197257	-5.46152	2540.81	1410.1	1737.53	394.501	0.556614	0.634955	1.79658	1.57491	-0.283106	-0.225917	-6.26428	3457.16	1799.04	910.191	497.965	0.521067	0.594405	1.91914	1.68235	-0.272569	-0.21538	-6.47344	2771.89	1476.86	1008.83	452.706	0.533865	0.609004	1.87313
	RMQ06241		META1_2851	hflK	protease subunit hflK		-0.0040435	0	-0.759807	6117.43	6023.21	2070.75	1527.1	0.990733	1	1.00935	1	-0.265994	-0.261951	-6.27612	5669.3	3080.79	3590.36	779.532	0.542008	0.547078	1.84499	1.82789	-0.241377	-0.237334	-5.3963	8006.94	4617.82	2043.47	1129.63	0.573618	0.578984	1.74332	1.72716	-0.121884	-0.117841	-2.03999	5602.9	4198.58	1946.35	1176.75	0.755294	0.762359	1.32399
	RMQ08652		META1_2215		serine protease precursor		-0.0628065	0	-0.699986	843.493	730.863	328.361	240.328	0.865353	1	1.1556	1	-0.215546	-0.15274	-2.87798	1005.11	618.77	680.326	199.635	0.60877	0.703493	1.64266	1.42148	-0.269131	-0.206325	-3.98257	1044.55	562.97	307.009	182.836	0.538107	0.621835	1.85837	1.60814	-0.128184	-0.0653778	-2.08179	968.688	725.925	376.131	248.975	0.744416	0.860245	1.34333
	RMQ04851		META1_0471	hslU	ATP-dependent hsl protease ATP-binding subunit hslU		-0.0237172	0	-0.761562	1395.15	1317.47	503.114	385.589	0.946854	1	1.05613	1	-0.284904	-0.261187	-5.3135	1403.84	733.697	907.538	224.842	0.518914	0.548041	1.9271	1.82468	-0.0835206	-0.0598034	-1.33494	1915.08	1590.98	510.448	420.701	0.825048	0.871358	1.21205	1.14763	0.146631	0.170349	-2.79538	1403.26	1953.46	514.095	578.567	1.40162	1.4803	0.713458
Terminal Oxidase Genes
Cytochrome c oxidase (cox)
	RMQ06838		META1_3473	coxA	cytochrome c oxidase subunit I		0.0356135	0	-0.336478	59431.5	64481.6	20552.3	16005.9	1.08546	1	0.921269	1	-0.183629	-0.219242	-3.50537	54783.2	35896.6	35858.4	8370.53	0.655196	0.603612	1.52626	1.65669	-0.344904	-0.380517	-9.36774	73308.7	33338.9	18327.8	8148.49	0.451956	0.416373	2.21261	2.40169	-0.147237	-0.18285	-2.46922	59244.7	42148.6	21367.1	10918.8	0.712465	0.656372	1.40358
	RMQ05203		META1_3474	coxB	cytochrome c oxidase subunit II		-0.0127904	0	-0.215163	1619	1573.97	588.531	459.763	0.970978	1	1.02989	1	0.00444991	0.0172403	-0.138861	1605.28	1621.12	1079.28	441.147	1.0103	1.0405	0.989806	0.96108	-0.179	-0.166209	-2.95521	2144.27	1424.49	576.131	385.84	0.662217	0.68201	1.51008	1.46625	-0.299051	-0.28626	-7.37616	2111.97	1060.38	765.5	342.161	0.502284	0.517297	1.99091
	RMQ06898	RMQ16454	META1_3469	coxC	cytochrome c oxidase subunit III		0.188749	0	-3.70275	26525.1	40984.9	9188.67	10277.3	1.54436	1	0.647517	1	0.0459647	-0.142784	-0.505535	25137.2	27897.4	16843.7	6546.23	1.11164	0.719807	0.899571	1.38926	-0.27429	-0.463039	-6.82801	42390.6	22325.3	9875.61	5618.63	0.531753	0.344319	1.88057	2.90428	0.0179205	-0.170828	-0.148637	26021.7	27112.8	9312.31	7188.33	1.04213	0.674795	0.959576
Cytochrome bd ubiquinol oxidase (qxt)
	RMQ02489		META1_1952	qxtA	Putative cytochrome bd-quinol oxidase subunit I		0.126828	0	-0.471697	136.359	182.751	98.0417	105.142	1.33915	1	0.746744	1	0.457359	0.330531	-2.53653	122.401	350.467	111.038	142.817	2.86655	2.14058	0.348852	0.467164	0.434694	0.307866	-3.87729	176.669	480.894	93.3555	165.899	2.72078	2.03173	0.367541	0.492192	0.245158	0.11833	-2.04327	122.429	215.234	92.2582	115.952	1.75856	1.3132	0.568646
	RMQ03413		META1_0527	qxtB	Cytochrome bd ubiquinol oxidase, subunit II		0.0249605	0	-0.201108	485.387	515.149	212.203	192.521	1.05916	1	0.944147	1	0.353634	0.328673	-7.21932	604.771	1365.39	421.275	384.318	2.25753	2.13144	0.442962	0.469166	0.315094	0.290134	-5.92319	736.27	1530.08	227.174	444.201	2.06583	1.95044	0.484067	0.512704	0.0732555	0.048295	-0.784472	685.981	812.542	284.85	276.401	1.18374	1.11762	0.844782
Cytochrome d terminal oxidase (cyd)
	RMQ02158		META1_1160	cydA	cytochrome d terminal oxidase, polypeptide subunit I		-0.148628	0	-2.36163	1618.35	1149.08	584.529	348.007	0.710186	1	1.40808	1	0.0474888	0.196117	-0.453183	1733.78	1939.59	1196.67	508.861	1.11555	1.57078	0.896419	0.636624	0.350222	0.49885	-9.10478	1935.64	4270.35	550.635	1059.59	2.23987	3.15391	0.446455	0.317066	-0.0268634	0.121765	-0.229857	1869.33	1756.87	691.893	530.58	0.940019	1.32362	1.06381
	RMQ05199		META1_1161	cydB	cytochrome d terminal oxidase, polypeptide subunit II		-0.0349415	0	-0.281463	284.33	261.661	144.8	123.117	0.922696	1	1.08378	1	0.0835849	0.118526	-0.353843	310.403	376.39	234.811	149.591	1.21223	1.31379	0.824926	0.761156	0.503034	0.537975	-10.0416	363.743	1135.26	141.822	332.093	3.18445	3.45124	0.314026	0.289751	0.0313114	0.0662529	-0.314643	332.801	356.488	159.602	154.076	1.07476	1.1648	0.93044
Cytochrome o ubiquinol oxidase (cyo)
	RMQ04932		META1_4734	cyoA	cytochrome o ubiquinol oxidase subunit II		-0.0989964	0	-1.3889	7085.6	5624.6	2412.08	1445.06	0.796166	1	1.25602	1	-0.0444122	0.0545842	-0.456019	7262.34	6570.52	4784.84	1600.03	0.902792	1.13392	1.10767	0.881893	-0.0523914	0.046605	-0.545238	8371.37	7395.59	2205.39	1777.47	0.886357	1.11328	1.12821	0.898245	0.0405111	0.139507	-0.461051	6577.86	7246.35	2337.23	1935.91	1.09777	1.37882	0.910938
	RMQ04931		META1_4733	cyoB	cytochrome o ubiquinol oxidase, subunit I		-0.0905605	0	-1.16703	8722.62	7081.29	3018.01	1804.09	0.811782	1	1.23186	1	-0.0993099	-0.00874938	-1.35106	9889.16	7874.19	6437.58	1913.54	0.795592	0.980055	1.25693	1.02035	-0.0996822	-0.00912172	-1.38875	11527	9152.27	2948.2	2301.36	0.79491	0.979215	1.258	1.02123	0.0447778	0.135338	-0.445042	9867.53	10929.7	3470.03	2986.9	1.10861	1.36565	0.902033
	RMQ01135		META1_4732	cyoC	cytochrome o ubiquinol oxidase, subunit III		-0.016613	0	-0.200536	6990.17	6732.32	2434.74	1729.62	0.96247	1	1.03899	1	-0.0516893	-0.0350763	-0.529245	8561.27	7600.06	5614.57	1864.35	0.887791	0.922409	1.12639	1.08412	-0.000984427	0.0156286	-0.0645565	9519.99	9498.84	2402.77	2361	0.997736	1.03664	1.00227	0.964654	0.101016	0.117629	-1.38578	8491.17	10717.8	3015.13	2879.6	1.26187	1.31108	0.792472
[truncated: 76 more columns]
